# Supplementary material for: Crystal structure of catena-poly[[cadmium(II)-di-μ2-bromido-μ2-l-proline-κ2 O:O′] monohydrate]
Source: Acta Crystallogr E Crystallogr Commun. 2015 Jan 24;71(Pt 2):217–9. doi: 10.1107/S2056989015001176 (PMC4384587; doi:10.1107/S2056989015001176)
Supplement: Supplementary file 1 [file e-71-00217-sup1.cif]

##############################################################################
#                                                                            #
# This CIF contains the data in a paper accepted for publication in          #
# Acta Crystallographica Section E. It conforms to the requirements of       #
# Notes for Authors for Acta Crystallographica Section E, and has been       #
# peer reviewed under the auspices of the IUCr Commission on Journals.       #
#                                                                            #
# Full details of the Crystallographic Information File format               #
# are given in the paper "The Crystallographic Information File (CIF):       #
# a New Standard Archive File for Crystallography" by S. R. Hall, F. H.      #
# Allen and I. D. Brown [Acta Cryst. (1991), A47, 655-685].                  #
#                                                                            #
# The current version of the core CIF dictionary is obtainable from          #
# ftp://ftp.iucr.org/pub/cif_core.dic.                                       #
#                                                                            #
# Software is freely available for graphical display of the structure(s)     #
# in this CIF. For information consult the CIF software page                 #
# http://www.iucr.org/resources/cif/software.                                #
#                                                                            #
# This file may be used for bona fide research purposes within the           #
# scientific community so long as proper attribution is given to the journal # 
# article from which it was obtained.                                        #
#                                                                            #
##############################################################################
data_I
_audit_creation_method     SHELXL-2014/6
_journal_date_recd_electronic     2014-12-29
_journal_date_accepted     2015-01-20
_journal_name_full     'Acta Crystallographica, Section E'
_journal_year     2015
_journal_volume     71
_journal_issue      2
_journal_page_first     217
_journal_page_last     219
_journal_paper_category     GM
_journal_paper_doi     10.1107/S2056989015001176
_journal_coeditor_code     CV5483
_publ_contact_author_name     'Dr.T. Balakrishnan'
_publ_contact_author_address
;
Crystal Growth Laboratory
PG & Research Department of Physics
Periyar EVR College  (Autonomous)
Tiruchirappalli 620 023
India
;
_publ_contact_author_email
;
balacrystalgrowth@gmail.com
;
_publ_contact_author_fax     '+91 431 2332010'
_publ_contact_author_phone     '+91 9443445535'
_publ_section_title
;\
Crystal structure of
<i>catena</i>-poly[[cadmium(II)-di-\m~2~-bromido-\m~2~-<i>L</i>-proline-\
\k^2^<i>O</i>:<i>O</i>'] monohydrate]
;
loop_
    _publ_author_name
    _publ_author_footnote
    _publ_author_address
    'Sathiskumar, S.' ?
;
Crystal Growth Laboratory
PG & Research Department of Physics
Periyar EVR College  (Autonomous)
Tiruchirappalli 620 023
India
;
    'Balakrishnan, T.' ?
;
Crystal Growth Laboratory
PG & Research Department of Physics
Periyar EVR College  (Autonomous)
Tiruchirappalli 620 023
India
;
    'Ramamurthi, K.' ?
;
Crystal Growth and Thin Film Laboratory
Department of Physics and Nanotechnology
SRM University
Kattankulathur 603 203,
India.
;
    'Thamotharan, S.'
;
      Additional correspondence author, e-mail:
 thamu@scbt.sastra.edu.
;
;     Department of Bioinformatics
 School of Chemical and Biotechnology
SASTRA University
Thanjavur 613 401
India
;
_publ_section_synopsis
;
In the title salt, crystalline water molecules serve as donors for the weak
intermolecular O---H...O and O---H...Br hydrogen bonds which link adjacent
polymeric chains.
;
_chemical_name_systematic
;\
<i>catena</i>-Poly[[cadmium(II)-di-\m~2~-bromido-\m~2~-<i>L</i>-proline-\
\k^2^<i>O</i>:<i>O</i>'] monohydrate]
;
_chemical_name_common     ?
_chemical_formula_moiety     'C5 H9 Cd Br2 N O2, H2 O'
_chemical_formula_sum     'C5 H11 Br2 Cd N O3'
_chemical_formula_iupac     '[Cd Br2 (C5 H9 N O2)], H2 O'
_chemical_formula_weight     405.37
_chemical_melting_point     ?
_shelx_space_group_comment
;
The symmetry employed for this shelxl refinement is uniquely defined
by the following loop, which should always be used as a source of
symmetry information in preference to the above space-group names.
They are only intended as comments.
;
_space_group_crystal_system     orthorhombic
_space_group_name_H-M_alt     'P 21 21 21'
_space_group_name_Hall     'P 2ac 2ab'
loop_
    _space_group_symop_operation_xyz
    'x, y, z'
    '-x+1/2, -y, z+1/2'
    'x+1/2, -y+1/2, -z'
    '-x, y+1/2, -z+1/2'
_cell_length_a     10.1891(8)
_cell_length_b     13.4961(11)
_cell_length_c     7.4491(5)
_cell_angle_alpha     90
_cell_angle_beta     90
_cell_angle_gamma     90
_cell_volume     1024.35(13)
_cell_formula_units_Z     4
_cell_measurement_reflns_used     4066
_cell_measurement_theta_min     5.005
_cell_measurement_theta_max     55.178
_cell_measurement_temperature     296(2)
_exptl_crystal_description     block
_exptl_crystal_colour     colourless
_exptl_crystal_size_max     0.350
_exptl_crystal_size_mid     0.300
_exptl_crystal_size_min     0.300
_exptl_crystal_density_diffrn     2.629
_exptl_crystal_density_meas     ?
_exptl_crystal_density_method     ?
_exptl_crystal_F_000     760
_exptl_absorpt_coefficient_mu     9.903
_exptl_absorpt_correction_type     multi-scan
_exptl_absorpt_process_details
;
(SADABS; Bruker, 2008)
;
_shelx_estimated_absorpt_T_min     0.129
_shelx_estimated_absorpt_T_max     0.155
_exptl_absorpt_correction_T_min     0.129
_exptl_absorpt_correction_T_max     0.155
_diffrn_ambient_temperature     296(2)
_diffrn_radiation_type     MoK\a
_diffrn_radiation_wavelength     0.71073
_diffrn_measurement_device_type     'Bruker SMART CCD area detector'
_diffrn_measurement_method     '\w and \f scan'
_diffrn_detector_area_resol_mean     ?
_diffrn_reflns_number     8264
_diffrn_reflns_av_R_equivalents     0.0678
_diffrn_reflns_theta_min     3.124
_diffrn_reflns_theta_max     28.231
_diffrn_reflns_theta_full     25.000
_diffrn_measured_fraction_theta_max     0.988
_diffrn_measured_fraction_theta_full     0.998
_diffrn_reflns_limit_h_min     -13
_diffrn_reflns_limit_h_max     13
_diffrn_reflns_limit_k_min     -17
_diffrn_reflns_limit_k_max     14
_diffrn_reflns_limit_l_min     -9
_diffrn_reflns_limit_l_max     6
_refine_special_details     ?
_reflns_number_total     2481
_reflns_number_gt     1964
_reflns_threshold_expression     'I > 2\s(I)'
_refine_ls_structure_factor_coef     Fsqd
_refine_ls_matrix_type     full
_refine_ls_R_factor_all     0.0603
_refine_ls_R_factor_gt     0.0412
_refine_ls_wR_factor_gt     0.0828
_refine_ls_wR_factor_ref     0.0892
_refine_ls_goodness_of_fit_ref     1.055
_refine_ls_restrained_S_all     1.054
_refine_ls_number_reflns     2481
_refine_ls_number_parameters     115
_refine_ls_number_restraints     3
_refine_ls_hydrogen_treatment     mixed
_refine_ls_weighting_scheme     calc
_refine_ls_weighting_details
              'w=1/[\s^2^(Fo^2^)+(0.0243P)^2^+1.4185P] where P=(Fo^2^+2Fc^2^)/3'
_atom_sites_solution_hydrogens     mixed
_atom_sites_solution_primary     ?
_atom_sites_solution_secondary     ?
_refine_ls_shift/su_max     0.000
_refine_ls_shift/su_mean     0.000
_refine_diff_density_max     1.021
_refine_diff_density_min     -1.068
_refine_ls_extinction_method     none
_refine_ls_extinction_coef     .
_refine_ls_abs_structure_details
;
Flack <i>x</i> determined using 705 quotients
[(<i>I</i>^+^)-(<i>I</i>^-^)]/[(<i>I</i>^+^)+(<i>I</i>^-^)]
(Parsons <i>et al.</i>, 2013)
;
_refine_ls_abs_structure_Flack     0.035(15)
loop_
    _atom_type_symbol
    _atom_type_description
    _atom_type_scat_dispersion_real
    _atom_type_scat_dispersion_imag
    _atom_type_scat_source
    'C' 'C' 0.0033 0.0016
                         'International Tables Vol C Tables 4.2.6.8 and 6.1.1.4'
    'H' 'H' 0.0000 0.0000
                         'International Tables Vol C Tables 4.2.6.8 and 6.1.1.4'
    'N' 'N' 0.0061 0.0033
                         'International Tables Vol C Tables 4.2.6.8 and 6.1.1.4'
    'O' 'O' 0.0106 0.0060
                         'International Tables Vol C Tables 4.2.6.8 and 6.1.1.4'
    'Br' 'Br' -0.2901 2.4595
                         'International Tables Vol C Tables 4.2.6.8 and 6.1.1.4'
    'Cd' 'Cd' -0.8075 1.2024
                         'International Tables Vol C Tables 4.2.6.8 and 6.1.1.4'
_computing_data_collection
;
APEX2 (Bruker, 2008)
;
_computing_cell_refinement
;
APEX2 and SAINT (Bruker, 2008)
;
_computing_data_reduction
;
SAINT and XPREP (Bruker, 2008)
;
_computing_structure_solution
;
atomic coordinates of chlorido analogue (Yukawa <i>et al.</i>, 1983)
used as starting values in the initial cycles of the
refinement
;
_computing_structure_refinement
;
SHELXL2014/6 (Sheldrick, 2015)
;
_computing_molecular_graphics
;
PLATON (Spek, 2009) and Mercury (Macrae <i>et al.</i>,  2008)
;
_computing_publication_material     ?
loop_
    _atom_site_type_symbol
    _atom_site_label
    _atom_site_fract_x
    _atom_site_fract_y
    _atom_site_fract_z
    _atom_site_U_iso_or_equiv
    _atom_site_adp_type
    _atom_site_calc_flag
    _atom_site_occupancy
    _atom_site_disorder_assembly
    _atom_site_disorder_group
    Cd Cd1 0.24415(7) 0.00192(7) 0.31349(9) 0.0425(2) Uani d 1 . .
    Br Br1 0.44442(8) 0.03071(8) 0.06673(14) 0.0450(3) Uani d 1 . .
    Br Br2 0.37743(10) 0.11262(9) 0.56256(15) 0.0537(3) Uani d 1 . .
    O O1 0.1309(8) 0.1397(6) 0.2136(9) 0.057(2) Uani d 1 . .
    O O2 0.1420(7) 0.1362(6) -0.0865(9) 0.056(2) Uani d 1 . .
    N N1 -0.0870(10) 0.2205(8) -0.1393(11) 0.062(3) Uani d 1 . .
    H H1A -0.0168 0.2171 -0.2100 0.075 Uiso calc 1 . .
    H H1B -0.1202 0.2813 -0.1471 0.075 Uiso calc 1 . .
    C C1 0.0861(9) 0.1560(7) 0.0564(15) 0.039(2) Uani d 1 . .
    C C2 -0.0488(10) 0.1988(8) 0.0510(15) 0.053(3) Uani d 1 . .
    H H2 -0.0524 0.2596 0.1229 0.064 Uiso calc 1 . .
    C C3 -0.1523(12) 0.1260(13) 0.115(2) 0.084(5) Uani d 1 . .
    H H3A -0.1172 0.0826 0.2066 0.100 Uiso calc 1 . .
    H H3B -0.2279 0.1607 0.1627 0.100 Uiso calc 1 . .
    C C4 -0.1878(13) 0.0697(13) -0.047(2) 0.094(5) Uani d 1 . .
    H H4A -0.2733 0.0392 -0.0326 0.113 Uiso calc 1 . .
    H H4B -0.1236 0.0181 -0.0701 0.113 Uiso calc 1 . .
    C C5 -0.1899(14) 0.1441(12) -0.200(2) 0.086(5) Uani d 1 . .
    H H5A -0.2758 0.1743 -0.2126 0.103 Uiso calc 1 . .
    H H5B -0.1651 0.1134 -0.3127 0.103 Uiso calc 1 . .
    O O1W 0.111(2) 0.2521(17) 0.587(2) 0.183(8) Uani d 1 . .
    H H1W 0.11(3) 0.296(11) 0.50(2) 0.201 Uiso d 1 . .
    H H2W 0.13(3) 0.197(8) 0.54(3) 0.201 Uiso d 1 . .
loop_
    _atom_site_aniso_label
    _atom_site_aniso_U_11
    _atom_site_aniso_U_22
    _atom_site_aniso_U_33
    _atom_site_aniso_U_12
    _atom_site_aniso_U_13
    _atom_site_aniso_U_23
    Cd1 0.0453(4) 0.0579(4) 0.0243(3) 0.0069(4) -0.0005(2) 0.0045(3)
    Br1 0.0347(4) 0.0679(7) 0.0323(4) 0.0033(5) -0.0007(4) -0.0001(5)
    Br2 0.0597(6) 0.0687(7) 0.0327(5) -0.0117(6) 0.0013(5) -0.0056(6)
    O1 0.074(5) 0.066(5) 0.032(4) 0.025(4) -0.011(3) -0.005(4)
    O2 0.059(5) 0.068(5) 0.043(4) 0.016(4) 0.005(4) 0.007(4)
    N1 0.063(6) 0.066(7) 0.058(6) 0.037(6) -0.015(5) -0.001(5)
    C1 0.040(5) 0.039(5) 0.039(5) 0.005(4) -0.002(5) -0.003(5)
    C2 0.053(6) 0.060(7) 0.046(5) 0.024(6) -0.009(6) -0.010(6)
    C3 0.043(7) 0.113(13) 0.095(10) 0.005(8) 0.018(6) 0.008(10)
    C4 0.042(6) 0.110(12) 0.130(13) -0.008(8) 0.006(9) -0.021(13)
    C5 0.075(9) 0.090(11) 0.091(10) 0.040(9) -0.024(8) -0.037(9)
    O1W 0.178(16) 0.22(2) 0.153(13) 0.061(18) 0.007(14) 0.061(17)
_geom_special_details
;
All e.s.d.'s (except the e.s.d. in the dihedral angle between two l.s. planes)
are estimated using the full covariance matrix. The cell e.s.d.'s are taken
into account individually in the estimation of e.s.d.'s in distances, angles
and torsion angles; correlations between e.s.d.'s in cell parameters are only
used when they are defined by crystal symmetry. An approximate (isotropic)
treatment of cell e.s.d.'s is used for estimating e.s.d.'s involving l.s.
planes.
;
loop_
    _geom_bond_atom_site_label_1
    _geom_bond_atom_site_label_2
    _geom_bond_site_symmetry_2
    _geom_bond_distance
    _geom_bond_publ_flag
    Cd1 O1 . 2.312(8) ?
    Cd1 O2 2 2.318(8) ?
    Cd1 Br2 2_554 2.7236(13) ?
    Cd1 Br1 2 2.7285(11) ?
    Cd1 Br2 . 2.7421(13) ?
    Cd1 Br1 . 2.7737(12) ?
    Br1 Cd1 2_554 2.7285(11) ?
    Br2 Cd1 2 2.7236(13) ?
    O1 C1 . 1.276(12) ?
    O2 C1 . 1.237(12) ?
    O2 Cd1 2_554 2.318(8) ?
    N1 C2 . 1.499(13) ?
    N1 C5 . 1.537(17) ?
    N1 H1A . 0.8900 ?
    N1 H1B . 0.8900 ?
    C1 C2 . 1.491(13) ?
    C2 C3 . 1.517(19) ?
    C2 H2 . 0.9800 ?
    C3 C4 . 1.47(2) ?
    C3 H3A . 0.9700 ?
    C3 H3B . 0.9700 ?
    C4 C5 . 1.52(2) ?
    C4 H4A . 0.9700 ?
    C4 H4B . 0.9700 ?
    C5 H5A . 0.9700 ?
    C5 H5B . 0.9700 ?
    O1W H1W . 0.87(3) ?
    O1W H2W . 0.87(3) ?
loop_
    _geom_angle_atom_site_label_1
    _geom_angle_atom_site_label_2
    _geom_angle_atom_site_label_3
    _geom_angle_site_symmetry_1
    _geom_angle_site_symmetry_3
    _geom_angle
    _geom_angle_publ_flag
    O1 Cd1 O2 . 2 179.9(3) ?
    O1 Cd1 Br2 . 2_554 90.50(19) ?
    O2 Cd1 Br2 2 2_554 89.53(19) ?
    O1 Cd1 Br1 . 2 90.0(2) ?
    O2 Cd1 Br1 2 2 90.03(19) ?
    Br2 Cd1 Br1 2_554 2 93.59(4) ?
    O1 Cd1 Br2 . . 91.52(19) ?
    O2 Cd1 Br2 2 . 88.44(19) ?
    Br2 Cd1 Br2 2_554 . 177.29(3) ?
    Br1 Cd1 Br2 2 . 88.22(3) ?
    O1 Cd1 Br1 . . 92.4(2) ?
    O2 Cd1 Br1 2 . 87.56(19) ?
    Br2 Cd1 Br1 2_554 . 87.67(4) ?
    Br1 Cd1 Br1 2 . 177.27(4) ?
    Br2 Cd1 Br1 . . 90.44(4) ?
    Cd1 Br1 Cd1 2_554 . 85.27(3) ?
    Cd1 Br2 Cd1 2 . 85.98(3) ?
    C1 O1 Cd1 . . 127.7(6) ?
    C1 O2 Cd1 . 2_554 132.9(7) ?
    C2 N1 C5 . . 108.9(10) ?
    C2 N1 H1A . . 109.9 ?
    C5 N1 H1A . . 109.9 ?
    C2 N1 H1B . . 109.9 ?
    C5 N1 H1B . . 109.9 ?
    H1A N1 H1B . . 108.3 ?
    O2 C1 O1 . . 126.0(8) ?
    O2 C1 C2 . . 119.0(10) ?
    O1 C1 C2 . . 114.9(9) ?
    C1 C2 N1 . . 109.9(9) ?
    C1 C2 C3 . . 112.4(10) ?
    N1 C2 C3 . . 103.9(10) ?
    C1 C2 H2 . . 110.1 ?
    N1 C2 H2 . . 110.1 ?
    C3 C2 H2 . . 110.1 ?
    C4 C3 C2 . . 104.5(11) ?
    C4 C3 H3A . . 110.9 ?
    C2 C3 H3A . . 110.9 ?
    C4 C3 H3B . . 110.9 ?
    C2 C3 H3B . . 110.9 ?
    H3A C3 H3B . . 108.9 ?
    C3 C4 C5 . . 106.0(12) ?
    C3 C4 H4A . . 110.5 ?
    C5 C4 H4A . . 110.5 ?
    C3 C4 H4B . . 110.5 ?
    C5 C4 H4B . . 110.5 ?
    H4A C4 H4B . . 108.7 ?
    C4 C5 N1 . . 102.3(10) ?
    C4 C5 H5A . . 111.3 ?
    N1 C5 H5A . . 111.3 ?
    C4 C5 H5B . . 111.3 ?
    N1 C5 H5B . . 111.3 ?
    H5A C5 H5B . . 109.2 ?
    H1W O1W H2W . . 106(4) ?
loop_
    _geom_torsion_atom_site_label_1
    _geom_torsion_atom_site_label_2
    _geom_torsion_atom_site_label_3
    _geom_torsion_atom_site_label_4
    _geom_torsion_site_symmetry_1
    _geom_torsion_site_symmetry_2
    _geom_torsion_site_symmetry_3
    _geom_torsion_site_symmetry_4
    _geom_torsion
    _geom_torsion_publ_flag
    Cd1 O2 C1 O1 2_554 . . . 44.5(15) ?
    Cd1 O2 C1 C2 2_554 . . . -132.7(9) ?
    Cd1 O1 C1 O2 . . . . -40.4(15) ?
    Cd1 O1 C1 C2 . . . . 136.8(8) ?
    O2 C1 C2 N1 . . . . -6.1(15) ?
    O1 C1 C2 N1 . . . . 176.4(9) ?
    O2 C1 C2 C3 . . . . 109.1(12) ?
    O1 C1 C2 C3 . . . . -68.3(13) ?
    C5 N1 C2 C1 . . . . 107.4(11) ?
    C5 N1 C2 C3 . . . . -13.1(11) ?
    C1 C2 C3 C4 . . . . -87.0(14) ?
    N1 C2 C3 C4 . . . . 31.8(13) ?
    C2 C3 C4 C5 . . . . -39.1(15) ?
    C3 C4 C5 N1 . . . . 29.9(14) ?
    C2 N1 C5 C4 . . . . -9.7(12) ?
loop_
    _geom_hbond_atom_site_label_D
    _geom_hbond_atom_site_label_H
    _geom_hbond_atom_site_label_A
    _geom_hbond_site_symmetry_A
    _geom_hbond_distance_DH
    _geom_hbond_distance_HA
    _geom_hbond_distance_DA
    _geom_hbond_angle_DHA
    N1 H1A O2 . 0.89 2.16 2.626(12) 112.1
    O1W H2W O1 . 0.84(17) 2.6(2) 3.175(19) 132
    O1W H2W Br2 . 0.84(17) 2.8(3) 3.311(19) 123
    N1 H1A O1W 1_554 0.89 2.05 2.90(2) 159
    N1 H1B Br1 3_455 0.89 2.69 3.416(11) 140
    O1W H1W Br2 3_456 0.88(16) 2.7(3) 3.197(19) 116
_shelx_hkl_file
;
   0   0  -1   -0.07    0.03
   0   0  -1   -0.01    0.04
   0   0  -1    0.01    0.07
   0   0   1   -0.03    0.06
   0   0   1    0.02    0.04
   0   0   1    0.05    0.05
   0   0   2   71.93    5.11
   0   0   2   76.11    5.10
   0   0   2   66.00    4.79
   0   0  -3   -0.19    0.26
   0   0  -3    0.18    0.10
   0   0   3   -0.29    0.19
   0   0   3    0.13    0.14
   0   0  -4    6.29    0.58
   0   0   4    6.97    0.76
   0   0  -5    0.43    0.18
   0   0  -5   -0.32    0.45
   0   0   5   -0.49    0.25
   0   0   5   -0.01    0.19
   0   0  -6   18.09    1.50
   0   0  -6   23.44    1.79
   0   0  -7   -0.10    0.71
   0   0  -8  265.15   17.90
   0   0  -9   -0.45    1.09
   1   0  -9    0.19    1.09
   1   0  -8   -0.01    0.94
   1   0  -7    1.79    0.82
   1   0  -6    1.36    0.37
   1   0  -6    0.75    0.65
  -1   0   5   -0.48    0.27
  -1   0   5    0.24    0.18
   1   0  -5    0.04    0.47
  -1   0   4  575.83   38.62
   1   0  -4  534.36   35.87
   1   0  -4  519.28   38.62
  -1   0   3   25.40    1.80
   1   0  -3   24.05    1.85
   1   0  -3   24.30    1.81
  -1   0   2    1.99    0.27
  -1   0   2    2.00    0.23
  -1   0   2    1.24    0.27
   1   0  -2    1.61    0.28
   1   0  -2    1.75    0.28
  -1   0   1    2.63    0.35
  -1   0   1    3.21    0.33
  -1   0   1    3.11    0.35
   1   0  -1    2.81    0.35
  -1   0   0   -0.20    0.03
  -1   0   0   -0.17    0.04
   1   0   0   -0.20    0.03
   1   0   0   -0.23    0.03
  -1   0  -1    3.15    0.34
   1   0   1    3.64    0.35
  -1   0  -2    1.88    0.29
   1   0   2    2.46    0.31
   1   0   2    2.17    0.26
  -1   0  -3   23.96    1.84
   1   0   3   25.43    1.88
   1   0   3   26.27    1.87
  -1   0  -4  544.89   36.46
   1   0   4  529.93   39.27
   1   0   4  582.16   39.26
  -1   0  -5   -0.25    0.44
   1   0   5    0.38    0.24
   1   0   5    0.69    0.30
  -1   0  -6    0.60    0.61
   1   0   6    0.73    0.26
  -1   0  -7    2.16    0.80
  -1   0  -8    0.66    1.01
  -1   0  -9   -0.07    1.05
   2   0  -9    0.23    1.19
   2   0  -8   10.16    1.55
   2   0  -7    5.73    1.08
   2   0  -6  128.35    8.61
   2   0  -6  123.18    9.03
  -2   0   5    0.36    0.22
  -2   0   5   -0.60    0.28
   2   0  -5    0.14    0.50
   2   0  -5   -0.13    0.37
  -2   0   4    0.53    0.32
  -2   0   4    0.99    0.23
   2   0  -4    0.22    0.41
   2   0  -4   -0.04    0.37
  -2   0   3   18.03    1.38
  -2   0   3   18.36    1.31
   2   0  -3   17.97    1.37
   2   0  -3   14.12    1.43
  -2   0   2  502.87   34.41
  -2   0   2  486.77   34.40
  -2   0   2  490.12   31.85
   2   0  -2  454.05   31.84
  -2   0   1    1.18    0.24
  -2   0   1    1.08    0.19
  -2   0   1    1.09    0.32
   2   0  -1    0.94    0.28
   2   0  -1    1.37    0.26
   2   0  -1    0.89    0.19
  -2   0   0   89.62    6.57
  -2   0   0  100.94    7.14
  -2   0   0  100.96    7.17
   2   0   0  100.14    7.14
   2   0   0  108.45    7.17
  -2   0  -1    1.44    0.23
  -2   0  -1    1.36    0.23
   2   0   1    1.03    0.22
  -2   0  -2  517.65   35.84
  -2   0  -2  478.12   33.17
   2   0   2  515.47   35.83
  -2   0  -3   20.16    1.50
  -2   0  -3   19.07    1.49
   2   0   3   19.84    1.49
  -2   0  -4    0.34    0.41
  -2   0  -4    1.04    0.28
   2   0   4    0.95    0.28
  -2   0  -5    0.02    0.46
  -2   0  -5    0.33    0.29
   2   0   5    0.24    0.28
  -2   0  -6  128.35    8.39
   2   0   6  117.91    8.79
  -2   0  -7    5.80    1.00
  -2   0  -8   11.00    1.49
  -2   0  -9    0.93    1.08
   3   0  -9    3.26    1.38
   3   0  -8   -0.02    0.96
   3   0  -7    8.41    0.99
   3   0  -7    6.97    1.27
  -3   0   6  171.22   11.91
   3   0  -6  163.86   11.35
   3   0  -6  165.49   12.02
  -3   0   5   43.09    3.12
   3   0  -5   42.78    3.15
   3   0  -5   42.54    3.28
  -3   0   4    1.63    0.40
  -3   0   4    1.35    0.31
   3   0  -4    0.62    0.46
   3   0  -4    0.22    0.51
   3   0  -4    1.57    0.48
  -3   0   3   57.84    3.86
  -3   0   3   55.42    3.84
   3   0  -3   55.41    3.62
   3   0  -3   47.87    3.91
   3   0  -3   43.85    3.89
  -3   0   2  829.66   49.73
  -3   0   2  805.91   53.74
   3   0  -2  729.77   53.76
   3   0  -2  771.46   49.73
   3   0  -2  640.70   53.77
  -3   0   1   58.15    3.75
  -3   0   1   58.40    4.10
  -3   0   1   52.06    4.16
   3   0  -1   57.15    3.77
   3   0  -1   56.24    4.14
   3   0  -1   54.92    4.09
  -3   0   0    0.11    0.26
  -3   0   0    0.10    0.22
  -3   0   0    0.27    0.09
   3   0   0    0.03    0.23
   3   0   0    0.04    0.25
  -3   0  -1   53.70    3.78
  -3   0  -1   58.61    4.12
   3   0   1   58.49    4.12
  -3   0  -2  863.73   58.26
  -3   0  -2  785.14   53.90
   3   0   2  806.88   58.17
  -3   0  -3   56.72    3.99
  -3   0  -3   61.23    4.26
   3   0   3   57.90    4.26
  -3   0  -4    1.26    0.42
  -3   0  -4    1.73    0.36
   3   0   4    1.48    0.35
  -3   0  -5   44.52    3.20
  -3   0  -5   42.72    3.13
   3   0   5   42.25    3.19
  -3   0  -6  157.44   10.87
  -3   0  -6  171.35   11.56
   3   0   6  154.29   11.54
  -3   0  -7    7.39    1.12
  -3   0  -8    0.45    0.85
  -3   0  -9    4.67    1.29
   4   0  -9    3.53    1.32
   4   0  -8    6.39    1.35
   4   0  -8    8.44    1.19
   4   0  -7   14.18    1.48
   4   0  -7   12.44    1.64
   4   0  -6   97.99    7.39
   4   0  -6  102.85    7.00
  -4   0   5   25.46    1.86
   4   0  -5   23.09    2.10
   4   0  -5   21.83    2.14
   4   0  -5   24.83    2.06
  -4   0   4    0.83    0.44
   4   0  -4    0.08    0.49
   4   0  -4    0.77    0.63
   4   0  -4    0.48    0.53
  -4   0   3   15.12    1.51
  -4   0   3   17.23    1.39
   4   0  -3   16.76    1.28
   4   0  -3   14.27    1.48
   4   0  -3   14.47    1.44
  -4   0   2  236.97   19.24
  -4   0   2  299.19   17.70
  -4   0   2  283.16   19.14
   4   0  -2  259.16   19.20
   4   0  -2  257.38   19.16
   4   0  -2  269.46   17.71
  -4   0   1  102.25    6.69
  -4   0   1  101.72    7.30
  -4   0   1   94.63    7.37
   4   0  -1   98.08    7.30
   4   0  -1  104.85    7.36
   4   0  -1  104.31    6.72
  -4   0   0    2.08    0.44
  -4   0   0    2.38    0.39
   4   0   0    2.29    0.39
  -4   0  -1  100.95    7.22
  -4   0  -1  103.88    7.19
  -4   0  -1   93.65    6.58
   4   0   1  100.51    7.19
  -4   0  -2  293.88   20.15
  -4   0  -2  273.30   18.62
   4   0   2  279.86   20.14
  -4   0  -3   17.64    1.41
  -4   0  -3   19.08    1.49
   4   0   3   19.50    1.50
  -4   0  -4    1.01    0.36
  -4   0  -4    0.82    0.43
   4   0   4    1.40    0.41
  -4   0  -5   25.06    1.96
  -4   0  -5   27.13    1.99
   4   0   5   23.54    2.00
  -4   0  -6  100.74    6.65
   4   0   6   92.87    7.01
  -4   0  -7   14.12    1.62
  -4   0  -8    6.55    1.16
  -4   0  -9    4.16    1.26
   5   0  -9    0.07    1.24
   5   0  -8    0.62    1.12
   5   0  -8    1.25    0.87
   5   0  -7    0.27    0.92
   5   0  -7    0.32    0.81
   5   0  -6   27.71    2.56
   5   0  -6   30.78    2.52
  -5   0   5   21.99    1.85
   5   0  -5   20.87    2.15
   5   0  -5   22.18    2.10
   5   0  -5   23.70    1.98
  -5   0   4  192.09   13.95
   5   0  -4  186.09   13.97
   5   0  -4  207.74   12.94
   5   0  -4  185.61   13.98
  -5   0   3    9.88    1.29
   5   0  -3   10.96    1.18
   5   0  -3   11.17    1.03
   5   0  -3    8.69    1.25
  -5   0   2   25.50    1.70
  -5   0   2   21.55    2.09
   5   0  -2   21.15    1.98
   5   0  -2   23.08    1.91
   5   0  -2   24.97    1.74
  -5   0   1    0.27    0.19
  -5   0   1   -0.17    0.37
  -5   0   1    0.51    0.50
   5   0  -1   -0.04    0.43
   5   0  -1    0.71    0.40
  -5   0   0    0.28    0.46
  -5   0   0   -0.18    0.37
   5   0   0    1.13    0.42
  -5   0  -1    0.72    0.38
  -5   0  -1    0.46    0.42
  -5   0  -1    0.22    0.13
   5   0   1    0.32    0.37
  -5   0  -2   24.40    1.74
  -5   0  -2   25.43    2.01
  -5   0  -2   24.59    1.96
   5   0   2   25.21    1.96
  -5   0  -3   10.47    0.99
  -5   0  -3   12.33    1.09
   5   0   3   12.21    1.09
  -5   0  -4  202.37   13.79
  -5   0  -4  216.81   14.87
   5   0   4  203.10   14.87
  -5   0  -5   24.66    1.94
  -5   0  -5   22.10    1.88
   5   0   5   24.30    1.98
  -5   0  -6   28.46    2.28
  -5   0  -7    0.27    0.75
  -5   0  -8   -0.40    0.95
  -5   0  -9   -0.67    1.03
   6   0  -8   39.01    3.31
   6   0  -8   37.49    3.35
   6   0  -7   53.88    4.24
   6   0  -7   56.13    4.47
   6   0  -6    5.51    1.02
   6   0  -6    5.65    1.23
  -6   0   5    5.48    0.93
   6   0  -5    6.99    1.18
   6   0  -5    6.35    0.99
  -6   0   4    0.24    0.80
   6   0  -4    0.79    0.61
   6   0  -4    1.41    0.76
   6   0  -4   -0.03    0.75
  -6   0   3    8.03    1.16
   6   0  -3    6.27    0.91
   6   0  -3    4.87    0.72
   6   0  -3    4.93    0.96
  -6   0   2   14.71    1.52
   6   0  -2   13.28    1.33
   6   0  -2   13.92    1.17
   6   0  -2   14.19    1.48
  -6   0   1  286.72   22.13
   6   0  -1  300.73   22.06
   6   0  -1  337.19   22.16
  -6   0   0  287.64   20.50
   6   0   0  283.26   20.43
  -6   0  -1  317.92   22.62
   6   0   1  313.25   22.57
  -6   0  -2   15.87    1.41
  -6   0  -2   14.60    1.13
  -6   0  -2   15.66    1.49
   6   0   2   16.02    1.43
  -6   0  -3    5.77    0.75
  -6   0  -3    7.26    0.93
  -6   0  -3    7.49    1.03
   6   0   3    7.12    0.98
  -6   0  -4    1.49    0.58
  -6   0  -4    0.51    0.45
   6   0   4    1.17    0.59
  -6   0  -5    5.98    0.80
   6   0   5    5.66    0.84
  -6   0  -6    6.40    0.91
  -6   0  -7   54.56    4.01
  -6   0  -8   38.62    3.15
   7   0  -8   -0.10    1.03
   7   0  -8    0.37    1.13
   7   0  -7   -0.18    0.97
   7   0  -7   -0.76    1.06
   7   0  -6   11.93    1.63
   7   0  -6   15.13    1.87
  -7   0   5   20.30    2.30
   7   0  -5   31.66    2.53
   7   0  -5   28.29    2.23
  -7   0   4   57.60    4.54
   7   0  -4   58.44    4.01
   7   0  -4   56.05    4.41
   7   0  -4   51.25    4.36
  -7   0   3   64.46    4.60
   7   0  -3   50.95    4.33
   7   0  -3   51.87    4.39
   7   0  -3   59.07    3.94
  -7   0   2   24.55    2.51
   7   0  -2   30.54    2.35
  -7   0   1    6.66    1.05
   7   0  -1    7.53    1.09
  -7   0   0    0.24    0.65
   7   0   0    0.51    0.59
  -7   0  -1    5.99    0.96
   7   0   1    7.07    0.98
  -7   0  -2   34.34    2.77
  -7   0  -2   33.87    2.33
   7   0   2   34.17    2.74
  -7   0  -3   56.85    3.94
  -7   0  -3   57.94    4.43
   7   0   3   59.09    4.39
  -7   0  -4   62.70    4.21
  -7   0  -4   59.22    4.63
   7   0   4   61.70    4.63
  -7   0  -5   29.90    2.28
  -7   0  -5   29.50    2.50
   7   0   5   30.13    2.50
  -7   0  -6   10.23    1.36
  -7   0  -6   12.03    1.38
  -7   0  -7    0.14    0.80
  -7   0  -7   -0.05    0.77
  -7   0  -8   -0.36    0.89
  -7   0  -8   -0.51    0.87
   8   0  -7    1.74    1.23
   8   0  -7    0.50    1.00
   8   0  -6   15.71    1.88
   8   0  -6   20.01    2.19
   8   0  -5    5.22    0.96
   8   0  -5    6.01    1.22
  -8   0   4    1.84    1.03
   8   0  -4    0.34    0.80
   8   0  -4    0.33    0.62
  -8   0   3   15.11    1.72
   8   0  -3    9.96    1.35
  -8   0   2   38.55    3.36
   8   0  -2   40.81    3.21
  -8   0   1    4.15    1.01
   8   0  -1    4.66    0.88
  -8   0   0   38.30    3.19
   8   0   0   38.73    3.09
  -8   0  -1    3.98    0.94
   8   0   1    5.27    0.88
  -8   0  -2   42.73    3.45
   8   0   2   43.19    3.39
  -8   0  -3    9.72    1.36
  -8   0  -3   11.62    0.98
   8   0   3   11.07    1.42
  -8   0  -4    0.18    0.45
  -8   0  -4    0.17    0.76
   8   0   4    0.29    0.71
  -8   0  -5    5.27    0.77
  -8   0  -5    5.19    1.01
   8   0   5    4.30    0.98
  -8   0  -6   14.75    1.55
  -8   0  -6   14.85    1.60
  -8   0  -7    0.56    0.78
  -8   0  -7    0.64    0.91
   9   0  -7    8.22    1.59
   9   0  -7    3.27    1.22
   9   0  -6    3.82    1.26
   9   0  -6    1.66    0.98
   9   0  -5   24.16    2.42
   9   0  -5   22.87    2.11
  -9   0   4   39.10    3.24
   9   0  -4   29.02    2.90
  -9   0   3   40.41    3.25
   9   0  -3   29.38    2.84
  -9   0   2   16.23    1.94
   9   0  -2   16.10    1.72
  -9   0   1   25.95    2.54
   9   0  -1   27.18    2.38
  -9   0   0    0.26    0.91
   9   0   0    1.20    0.83
  -9   0  -1   28.13    2.62
   9   0   1   29.40    2.52
  -9   0  -2   17.08    1.86
   9   0   2   17.71    1.79
  -9   0  -3   33.08    2.90
   9   0   3   34.39    2.86
  -9   0  -4   33.52    2.91
   9   0   4   35.09    2.96
  -9   0  -5   19.39    1.96
  -9   0  -6    1.96    1.01
  -9   0  -7    3.95    1.16
  10   0  -6    1.62    1.20
  10   0  -5    5.26    1.34
  10   0  -4    0.35    1.02
 -10   0   3    8.69    1.56
  10   0  -3    5.16    1.17
 -10   0   2    1.05    1.06
  10   0  -2    1.08    0.92
 -10   0   1   13.35    1.94
  10   0  -1   12.70    1.63
 -10   0   0   73.86    5.87
  10   0   0   75.42    5.75
 -10   0  -1   14.67    1.83
  10   0   1   13.72    1.72
 -10   0  -2    0.78    1.05
  10   0   2   -0.02    0.95
 -10   0  -3    6.77    1.33
  10   0   3    5.98    1.20
 -10   0  -4    0.87    1.06
  10   0   4   -0.15    1.05
 -10   0  -5    4.94    1.20
 -10   0  -6   -1.01    1.02
  11   0  -5    2.90    1.30
  11   0  -4   11.01    1.67
 -11   0   3    7.85    1.64
  11   0  -3    3.41    1.20
 -11   0   2    5.20    1.45
  11   0  -2    5.30    1.30
 -11   0   1    0.92    1.19
  11   0  -1    1.14    1.01
 -11   0   0   -0.59    1.13
  11   0   0   -0.56    1.01
 -11   0  -1    1.22    1.16
  11   0   1    1.29    1.13
 -11   0  -2    6.36    1.47
  11   0   2    5.00    1.29
 -11   0  -3    4.46    1.32
  11   0   3    4.15    1.32
 -11   0  -4   10.85    1.65
 -11   0  -5    2.21    1.25
  12   0  -4    0.05    1.19
  12   0  -3    0.90    1.15
 -12   0   2   18.75    2.39
  12   0  -2   13.50    2.02
 -12   0   1    9.83    1.86
  12   0  -1   10.17    1.71
 -12   0   0   -0.58    1.20
  12   0   0   -0.69    1.11
 -12   0  -1    7.47    1.68
  12   0   1    8.38    1.57
 -12   0  -2   16.48    2.34
  12   0   2   14.10    2.02
 -12   0  -3    0.09    1.26
  12   0   3   -0.34    1.20
 -12   0  -4   -1.01    1.26
  13   0  -2    9.17    1.80
 -13   0   1    1.11    1.59
  13   0  -1    0.76    1.38
 -13   0   0    0.44    1.51
  13   0   0   -0.56    1.36
 -13   0  -1    1.35    1.56
  13   0   1    0.51    1.34
 -13   0  -2    9.88    2.02
  13   0   2    9.34    1.81
  13  -1   2    9.28    1.84
 -13   1  -2   10.84    1.99
  13  -1   1    0.32    1.26
 -13   1  -1   -0.57    1.37
  13  -1   0   -0.01    1.27
 -13   1   0    0.33    1.42
  13  -1  -1    0.76    1.30
 -13   1   1    1.77    1.48
  13  -1  -2    8.46    1.67
 -12   1  -4   -0.82    1.24
  12  -1   3    9.73    1.67
 -12   1  -3    8.78    1.68
  12  -1   2   12.80    1.89
 -12   1  -2   13.01    1.99
  12  -1   1    0.64    1.18
 -12   1  -1   -0.40    1.23
  12  -1   0   -0.69    1.14
 -12   1   0    0.00    1.22
  12  -1  -1    0.33    1.11
 -12   1   1    1.48    1.31
  12  -1  -2    9.76    1.70
 -12   1   2   17.45    2.37
  12  -1  -3    8.68    1.60
  12  -1  -4   -0.10    1.06
 -11   1  -5    0.51    1.07
  11  -1   4    0.36    1.19
 -11   1  -4    1.87    1.11
  11  -1   3    1.35    1.11
 -11   1  -3    1.58    1.10
  11  -1   2    4.47    1.25
 -11   1  -2    2.38    1.20
  11  -1   1    5.35    1.26
 -11   1  -1    6.48    1.41
  11  -1   0   21.25    2.15
 -11   1   0   18.80    2.29
  11  -1  -1    6.84    1.34
 -11   1   1    6.90    1.47
  11  -1  -2    2.82    1.10
 -11   1   2    4.00    1.31
  11  -1  -3    1.55    1.05
  11  -1  -4    1.55    1.06
  11  -1  -5    2.01    1.16
 -10   1  -6    0.13    1.03
 -10   1  -5    2.39    1.03
  10  -1   4   43.86    3.53
 -10   1  -4   39.06    3.44
  10  -1   3    5.01    1.13
 -10   1  -3    6.20    1.25
  10  -1   2    1.16    0.97
 -10   1  -2    2.40    1.09
  10  -1   1    9.11    1.34
 -10   1  -1   10.49    1.49
  10  -1   0    1.26    0.93
 -10   1   0    0.87    1.05
  10  -1  -1   10.84    1.46
 -10   1   1    9.45    1.53
  10  -1  -2    2.80    0.99
 -10   1   2    0.55    1.07
  10  -1  -3    4.99    1.10
 -10   1   3    6.27    1.36
  10  -1  -4   37.10    3.23
  10  -1  -5    3.58    1.16
  10  -1  -6    2.70    1.24
  -9   1  -7    8.50    1.37
  -9   1  -6    3.24    0.99
  -9   1  -5   13.75    1.68
   9  -1   4    0.75    0.83
  -9   1  -4    0.48    0.86
   9  -1   3   20.55    2.06
  -9   1  -3   21.01    2.09
   9  -1   2    9.95    1.33
  -9   1  -2    9.25    1.37
   9  -1   1   37.14    3.13
  -9   1  -1   40.08    3.24
   9  -1   0   70.18    5.40
  -9   1   0   72.69    5.56
   9  -1  -1   37.88    3.05
  -9   1   1   36.47    3.20
   9  -1  -2    9.54    1.38
  -9   1   2   10.05    1.49
   9  -1  -3   18.59    1.98
  -9   1   3   21.35    2.20
   9  -1  -4    0.46    0.81
   9  -1  -5   13.51    1.76
   9  -1  -6    5.16    1.17
   9  -1  -6    6.94    1.40
   9  -1  -7   10.99    1.60
   9  -1  -7   14.50    2.01
  -8   1  -7    3.73    0.92
  -8   1  -7    3.70    1.02
  -8   1  -6   11.21    1.45
  -8   1  -6   10.45    1.29
   8  -1   5    2.14    0.86
  -8   1  -5    2.44    0.80
  -8   1  -5    2.48    0.64
   8  -1   4   12.91    1.50
  -8   1  -4   11.81    1.46
  -8   1  -4   12.36    1.17
   8  -1   3    9.42    1.22
  -8   1  -3    8.99    1.24
   8  -1   2   48.90    3.68
  -8   1  -2   45.81    3.72
   8  -1   1   34.50    2.86
  -8   1  -1   37.02    2.95
   8  -1   0    0.71    0.68
  -8   1   0    0.83    0.73
   8  -1  -1   37.55    2.90
  -8   1   1   33.25    2.98
   8  -1  -2   44.55    3.42
  -8   1   2   41.83    3.57
   8  -1  -3    8.12    1.19
  -8   1   3   11.85    1.62
   8  -1  -4    9.24    1.38
   8  -1  -4   13.75    1.42
  -8   1   4   16.82    1.83
   8  -1  -5    2.58    0.97
   8  -1  -5    2.92    0.86
   8  -1  -6   11.59    1.51
   8  -1  -6   15.35    1.86
   8  -1  -7    3.12    1.13
   8  -1  -7    5.47    1.39
  -7   1  -8   12.09    1.51
  -7   1  -7   16.56    1.73
  -7   1  -6   18.29    1.69
   7  -1   5    6.57    0.96
  -7   1  -5    6.08    0.84
   7  -1   4    5.97    0.88
  -7   1  -4    6.09    0.74
  -7   1  -3    6.59    0.93
  -7   1  -3    6.31    0.78
   7  -1   2   46.25    3.55
  -7   1  -2   46.96    3.61
  -7   1  -2   46.30    3.15
   7  -1   1   91.26    6.71
  -7   1  -1   91.46    6.77
  -7   1  -1   91.38    6.04
   7  -1   0  103.34    7.54
  -7   1   0  103.01    7.62
   7  -1  -1   89.65    6.77
  -7   1   1   89.49    6.89
  -7   1   1   96.99    6.14
   7  -1  -2   44.10    3.28
  -7   1   2   39.21    3.38
   7  -1  -3    6.46    0.97
   7  -1  -3    6.92    0.87
   7  -1  -3    5.69    1.04
  -7   1   3   10.07    1.31
   7  -1  -4    4.83    1.03
   7  -1  -4    5.61    0.87
   7  -1  -4    5.04    0.92
  -7   1   4    6.81    1.17
   7  -1  -5    6.35    1.12
   7  -1  -5    6.46    1.01
   7  -1  -6   21.70    2.27
   7  -1  -6   19.72    2.04
   7  -1  -7   16.37    1.93
   7  -1  -7   14.52    2.06
   7  -1  -8   12.48    1.69
   7  -1  -8   12.18    1.68
  -6   1  -8    1.23    1.00
  -6   1  -7    0.55    0.75
  -6   1  -6    6.72    0.96
   6  -1   5   74.16    5.61
  -6   1  -5   78.84    5.62
  -6   1  -5   74.83    5.24
   6  -1   4  172.01   12.81
  -6   1  -4  180.23   11.88
  -6   1  -4  182.09   12.82
   6  -1   3  115.68    8.52
  -6   1  -3  115.55    7.86
  -6   1  -3  121.67    8.53
   6  -1   2   20.45    1.60
  -6   1  -2   19.33    1.69
  -6   1  -2   17.11    1.38
   6  -1   1   10.27    1.09
  -6   1  -1    9.46    1.09
   6  -1   0    0.90    0.49
  -6   1   0    0.75    0.57
  -6   1   0    0.72    0.20
   6  -1  -1    9.58    0.99
  -6   1   1    8.47    1.11
  -6   1   1    9.56    0.78
   6  -1  -2   15.17    1.59
   6  -1  -2   16.18    1.46
  -6   1   2   19.86    1.72
   6  -1  -3  104.90    8.05
   6  -1  -3  115.27    8.12
   6  -1  -3  110.19    7.46
  -6   1   3  110.77    8.23
   6  -1  -4  169.29   11.20
   6  -1  -4  169.89   10.36
   6  -1  -4  146.34   11.16
  -6   1   4  127.81   11.21
   6  -1  -5   72.08    4.75
   6  -1  -5   66.34    5.09
  -6   1   5   60.87    4.94
   6  -1  -6    5.88    1.21
   6  -1  -6    6.94    1.13
   6  -1  -7   -0.41    0.87
   6  -1  -7   -0.36    0.97
   6  -1  -8    2.21    0.97
   6  -1  -8    0.42    1.16
  -5   1  -9    2.83    1.22
  -5   1  -8   44.48    3.54
  -5   1  -7    3.96    0.94
   5  -1   6   10.14    1.11
  -5   1  -6    6.93    1.04
   5  -1   5    8.73    0.97
  -5   1  -5    7.26    0.93
  -5   1  -5    8.09    1.01
  -5   1  -4   11.93    1.20
  -5   1  -4   12.78    1.23
   5  -1   3   45.03    3.55
  -5   1  -3   50.03    3.31
  -5   1  -3   48.47    3.56
   5  -1   2   34.77    3.11
  -5   1  -2   44.11    3.14
  -5   1  -2   46.95    2.88
   5  -1   1   29.49    2.24
  -5   1  -1   31.16    2.25
  -5   1  -1   26.49    2.27
   5  -1   0  377.00   26.48
  -5   1   0  371.29   26.53
  -5   1   0  402.17   26.50
  -5   1   0  335.31   24.43
   5  -1  -1   28.21    2.22
  -5   1   1   29.71    2.00
  -5   1   1   29.35    2.23
  -5   1   1   28.10    2.30
   5  -1  -2   42.09    2.99
   5  -1  -2   41.18    3.04
   5  -1  -2   39.72    2.77
  -5   1   2   33.40    3.08
   5  -1  -3   44.01    3.39
   5  -1  -3   48.72    3.17
   5  -1  -3   46.27    3.44
  -5   1   3   38.31    3.51
   5  -1  -4   10.94    1.12
   5  -1  -4   10.95    1.24
   5  -1  -4    8.51    1.17
  -5   1   4    9.19    1.25
   5  -1  -5    6.18    1.00
   5  -1  -5    6.42    0.96
   5  -1  -5    7.01    1.09
  -5   1   5    8.10    0.87
   5  -1  -6    8.08    1.16
   5  -1  -6    6.91    1.18
   5  -1  -7    3.44    0.94
   5  -1  -7    3.58    1.06
   5  -1  -8   41.88    3.66
   5  -1  -8   45.22    3.50
   5  -1  -9    2.32    1.27
  -4   1  -9    7.60    1.41
  -4   1  -8    0.03    0.89
  -4   1  -7   11.94    1.44
   4  -1   6   69.83    5.37
  -4   1  -6   77.81    5.21
   4  -1   5   31.25    2.46
  -4   1  -5   33.01    2.47
  -4   1  -5   31.62    2.46
   4  -1   4   71.46    5.22
  -4   1  -4   70.14    4.91
  -4   1  -4   73.19    5.22
   4  -1   3   67.70    5.38
  -4   1  -3   77.28    5.39
  -4   1  -3   78.05    5.04
   4  -1   2  252.93   17.90
  -4   1  -2  248.65   17.90
   4  -1   1   87.66    6.15
  -4   1  -1   82.56    6.15
   4  -1   0    7.94    0.74
  -4   1   0    7.84    0.83
  -4   1   0    7.58    0.74
   4  -1  -1   81.84    6.10
   4  -1  -1   73.28    6.03
  -4   1   1   89.38    6.05
  -4   1   1   89.80    5.58
  -4   1   1   83.71    6.11
   4  -1  -2  237.48   16.07
   4  -1  -2  213.90   16.01
   4  -1  -2  236.76   14.85
  -4   1   2  191.73   16.10
  -4   1   2  239.37   16.00
   4  -1  -3   69.45    5.05
   4  -1  -3   71.75    4.70
   4  -1  -3   68.36    5.07
  -4   1   3   65.04    4.97
   4  -1  -4   65.49    4.25
   4  -1  -4   52.78    4.54
   4  -1  -4   58.04    4.54
  -4   1   4   65.64    4.46
   4  -1  -5   22.85    2.30
   4  -1  -5   30.48    2.22
  -4   1   5   28.20    2.05
   4  -1  -6   73.73    5.34
   4  -1  -6   75.15    5.58
   4  -1  -7   11.39    1.25
   4  -1  -7    9.18    1.36
   4  -1  -8   -0.48    0.96
   4  -1  -8    0.61    0.64
   4  -1  -9    7.08    1.52
  -3   1  -9    4.87    1.26
  -3   1  -8    0.57    0.89
  -3   1  -7   24.62    2.17
   3  -1   6  187.66   14.39
  -3   1  -6  210.98   13.56
  -3   1  -6  206.21   14.41
   3  -1   5   28.68    2.24
  -3   1  -5   30.19    2.25
  -3   1  -5   29.23    2.31
   3  -1   4   25.27    1.90
  -3   1  -4   25.23    1.91
  -3   1  -4   23.57    1.92
   3  -1   3   41.67    2.88
  -3   1  -3   36.43    2.72
  -3   1  -3   38.60    2.88
   3  -1   2  627.33   44.67
  -3   1  -2  629.18   44.67
   3  -1   1  273.11   19.83
  -3   1  -1  283.64   19.84
   3  -1   0   18.69    1.50
  -3   1   0   20.51    1.55
  -3   1   0   20.07    1.51
   3  -1  -1  262.24   19.23
   3  -1  -1  273.80   17.82
   3  -1  -1  283.80   19.27
  -3   1   1  270.50   19.23
  -3   1   1  273.28   17.80
  -3   1   1  255.59   19.27
   3  -1  -2  569.92   38.61
   3  -1  -2  574.44   41.72
   3  -1  -2  557.07   41.68
  -3   1   2  598.94   41.67
  -3   1   2  630.26   38.61
   3  -1  -3   35.22    2.60
   3  -1  -3   32.22    2.75
  -3   1   3   38.94    2.75
  -3   1   3   38.81    2.67
   3  -1  -4   21.47    1.82
  -3   1   4   23.59    1.71
  -3   1   4   22.80    1.71
   3  -1  -5   27.13    2.25
   3  -1  -5   26.86    2.25
  -3   1   5   27.69    2.04
  -3   1   5   29.22    2.04
   3  -1  -6  169.86   13.52
   3  -1  -6  196.51   12.69
   3  -1  -6  196.39   13.45
   3  -1  -7   24.29    1.96
   3  -1  -7   23.85    2.21
   3  -1  -8   -0.63    0.96
   3  -1  -9    3.44    1.35
  -2   1  -9    1.12    1.11
  -2   1  -8    6.92    1.24
  -2   1  -7    3.70    0.97
   2  -1   6  116.43    7.83
  -2   1  -6  103.38    7.48
  -2   1  -6  105.57    7.84
   2  -1   5    2.07    0.39
  -2   1  -5    2.41    0.41
  -2   1  -5    1.72    0.59
   2  -1   4   33.89    2.54
  -2   1  -4   33.56    2.53
  -2   1  -4   35.36    2.54
   2  -1   3    5.13    0.51
  -2   1  -3    4.68    0.52
  -2   1  -3    3.44    0.52
   2  -1   2  576.62   42.38
  -2   1  -2  614.40   42.33
   2  -1   1   23.44    1.84
  -2   1  -1   26.58    1.85
   2  -1   0  135.11    9.88
  -2   1   0  140.97    9.88
   2  -1  -1   24.64    1.77
   2  -1  -1   24.15    1.67
  -2   1   1   23.85    1.76
  -2   1   1   23.54    1.66
  -2   1   1   23.53    1.81
   2  -1  -2  555.17   38.35
   2  -1  -2  558.21   35.54
  -2   1   2  539.90   38.38
  -2   1   2  561.27   35.54
  -2   1   2  482.63   38.37
   2  -1  -3    3.24    0.49
   2  -1  -3    2.83    0.46
  -2   1   3    4.98    0.41
  -2   1   3    4.50    0.41
   2  -1  -4   29.43    2.32
   2  -1  -4   30.86    2.26
   2  -1  -4   25.90    2.32
  -2   1   4   33.30    2.20
  -2   1   4   31.77    2.20
   2  -1  -5    1.83    0.39
   2  -1  -5    1.20    0.55
   2  -1  -5    1.12    0.45
   2  -1  -6  103.06    7.28
   2  -1  -6   99.43    7.36
   2  -1  -6  100.77    7.01
   2  -1  -7    3.01    0.92
   2  -1  -8    6.87    1.28
   2  -1  -9    0.34    1.15
  -1   1  -9    0.37    1.09
  -1   1  -8  107.31    7.58
  -1   1  -7    2.52    0.88
  -1   1  -6   11.82    1.08
  -1   1  -6   11.71    1.44
   1  -1   5   14.69    1.25
  -1   1  -5   15.87    1.47
  -1   1  -5   17.26    1.29
   1  -1   4   27.82    2.04
   1  -1   4   27.54    2.07
  -1   1  -4   25.59    2.07
  -1   1  -4   27.95    2.04
   1  -1   3   72.20    5.09
   1  -1   3   72.02    5.07
  -1   1  -3   67.49    4.80
  -1   1  -3   70.05    5.07
  -1   1  -1    1.30    0.23
   1  -1  -1    0.96    0.16
   1  -1  -1    0.89    0.16
   1  -1  -1    0.82    0.20
  -1   1   1    0.63    0.20
  -1   1   2   78.34    5.59
   1  -1  -3   64.30    4.56
   1  -1  -3   65.38    4.84
   1  -1  -3   71.35    4.83
   1  -1  -4   24.72    1.92
   1  -1  -4   25.38    1.94
   1  -1  -4   28.99    1.98
   1  -1  -5   15.30    1.22
   1  -1  -5   14.55    1.36
   1  -1  -6   11.11    1.00
   1  -1  -6    8.78    1.23
   1  -1  -7    2.38    0.86
   1  -1  -8  111.33    7.84
   1  -1  -9    0.56    1.07
   0   1  -9    1.40    1.14
   0   1  -8    0.55    1.03
   0   1  -7    1.36    0.82
   0  -1   6    2.04    0.35
   0   1  -6    1.87    0.36
   0   1  -6    1.61    0.70
   0  -1   5    1.78    0.31
   0   1  -5    1.24    0.56
   0   1  -5    1.43    0.30
   0  -1   4 1000.00   68.89
   0  -1   4  920.39   68.83
   0   1  -4  985.18   63.83
   0  -1   3   34.33    2.46
   0  -1   3   33.48    2.49
   0   1  -3   33.90    2.42
   0  -1   2   13.05    1.04
   0  -1   2   14.20    1.01
   0   1  -2   13.34    1.06
   0  -1   1   11.13    0.92
   0  -1   1   14.00    0.91
   0   1  -1   12.10    0.92
   0  -1   0   -0.75    0.02
   0   1   0   -0.75    0.02
   0  -1  -2   13.19    1.04
   0  -1  -2   14.57    1.03
   0   1   2   14.89    1.07
   0  -1  -3   33.48    2.29
   0  -1  -3   29.75    2.24
   0  -1  -4  966.50   67.00
   0  -1  -4  917.06   62.04
   0  -1  -5    2.05    0.30
   0  -1  -5    1.26    0.51
   0  -1  -6    1.48    0.64
   0  -1  -6    2.57    0.38
   0  -1  -7    1.12    0.75
   0  -1  -8    2.07    1.04
   0  -1  -9    0.50    1.01
   1   1  -9    0.73    1.14
   1   1  -8  110.95    7.85
   1   1  -7    2.06    0.91
   1   1  -6    4.54    0.58
   1   1  -6    6.69    0.99
  -1  -1   5   16.57    1.25
   1   1  -5   15.10    1.54
  -1  -1   4   25.84    1.89
   1   1  -4   24.59    1.97
   1   1  -4   25.69    1.94
  -1  -1   3   60.11    4.70
  -1  -1   3   67.43    4.63
   1   1  -3   64.30    4.40
   1   1  -3   64.79    4.66
  -1  -1   2   53.60    4.08
  -1  -1   2   59.34    4.03
   1   1  -2   54.06    4.03
   1   1  -1   -0.04    0.15
   1   1  -1    0.24    0.22
  -1  -1   0  353.24   23.35
   1   1   0  302.20   23.34
  -1  -1  -1    0.32    0.14
  -1  -1  -1   -0.07    0.13
   1   1   2   60.15    4.00
   1   1   2   57.98    4.24
  -1  -1  -3   62.92    4.26
  -1  -1  -3   53.82    4.49
   1   1   3   65.20    4.50
   1   1   3   68.55    4.49
  -1  -1  -4   24.19    1.83
  -1  -1  -4   23.71    1.80
   1   1   4   25.57    1.79
   1   1   4   23.89    1.79
  -1  -1  -5   14.62    1.13
  -1  -1  -5   14.07    1.31
  -1  -1  -6    6.34    0.66
  -1  -1  -6    5.97    0.89
  -1  -1  -7    3.50    0.88
  -1  -1  -8  109.86    7.71
  -1  -1  -9    0.91    1.08
   2   1  -9    0.33    1.18
   2   1  -8    5.55    1.24
   2   1  -7    4.60    1.07
  -2  -1   6  105.73    7.74
   2   1  -6  103.77    7.84
   2   1  -6  115.06    7.51
   2   1  -6  109.02    7.82
  -2  -1   5    2.04    0.34
   2   1  -5    1.65    0.65
   2   1  -5    2.27    0.48
   2   1  -5    1.98    0.48
  -2  -1   4   32.50    2.30
   2   1  -4   29.42    2.38
   2   1  -4   30.77    2.39
   2   1  -4   31.76    2.34
  -2  -1   3    3.02    0.45
  -2  -1   3    2.69    0.54
   2   1  -3    4.21    0.54
   2   1  -3    3.56    0.53
  -2  -1   2  409.85   34.27
  -2  -1   2  540.30   34.25
   2   1  -2  509.00   31.71
   2   1  -2  413.71   34.27
   2   1  -2  532.30   34.27
  -2  -1   1   18.66    1.39
  -2  -1   1   17.76    1.38
   2   1  -1   15.13    1.36
   2   1  -1   16.05    1.36
  -2  -1   0  132.12    9.22
  -2  -1   0  117.79    9.23
   2   1   0  135.33    9.24
   2   1   0  127.00    9.22
  -2  -1  -1   22.95    1.62
  -2  -1  -1   23.25    1.77
  -2  -1  -1   24.28    1.78
   2   1   1   23.85    1.78
   2   1   1   24.24    1.63
  -2  -1  -2  507.86   35.66
   2   1   2  557.40   38.52
   2   1   2  560.23   35.69
  -2  -1  -3    4.39    0.57
   2   1   3    4.25    0.49
  -2  -1  -4   28.15    2.15
   2   1   4   30.83    2.21
  -2  -1  -5    2.14    0.57
   2   1   5    2.01    0.36
   2   1   5    2.31    0.34
  -2  -1  -6  110.54    7.57
  -2  -1  -7    3.81    0.92
  -2  -1  -8    6.66    1.17
  -2  -1  -9    0.39    1.03
   3   1  -9    3.10    1.33
   3   1  -8    0.22    1.05
   3   1  -7   23.84    2.35
   3   1  -7   25.45    2.08
  -3  -1   6  185.79   13.34
   3   1  -6  195.83   12.68
   3   1  -6  183.16   13.51
   3   1  -6  183.70   13.45
  -3  -1   5   28.49    2.10
   3   1  -5   27.26    2.28
   3   1  -5   26.42    2.26
   3   1  -5   28.50    2.28
  -3  -1   4   21.36    1.71
   3   1  -4   23.55    1.80
   3   1  -4   21.81    1.88
   3   1  -4   21.74    1.88
  -3  -1   3   29.51    2.58
  -3  -1   3   34.37    2.53
   3   1  -3   27.79    2.59
   3   1  -3   38.50    2.39
   3   1  -3   34.76    2.59
  -3  -1   2  530.29   37.42
  -3  -1   2  541.21   37.40
   3   1  -2  583.97   34.58
   3   1  -2  501.19   37.40
   3   1  -2  465.74   37.40
  -3  -1   1  206.46   16.88
  -3  -1   1  260.55   16.86
   3   1  -1  250.72   15.51
   3   1  -1  224.48   16.87
   3   1  -1  233.10   16.84
  -3  -1   0   18.29    1.54
  -3  -1   0   19.24    1.52
   3   1   0   19.05    1.51
   3   1   0   18.74    1.55
  -3  -1  -1  267.96   18.47
  -3  -1  -1  243.98   17.03
  -3  -1  -1  270.00   18.45
   3   1   1  253.94   18.45
   3   1   1  257.43   17.04
  -3  -1  -2  618.96   42.05
  -3  -1  -2  557.15   38.91
  -3  -1  -2  631.96   42.07
   3   1   2  571.07   38.93
   3   1   2  577.25   42.05
  -3  -1  -3   39.58    2.72
  -3  -1  -3   34.78    2.56
   3   1   3   36.10    2.73
  -3  -1  -4   24.92    1.76
  -3  -1  -4   21.64    1.70
   3   1   4   21.54    1.76
  -3  -1  -5   27.98    2.00
  -3  -1  -5   25.35    2.00
   3   1   5   24.70    2.01
  -3  -1  -6  153.74   12.11
  -3  -1  -6  190.74   11.43
   3   1   6  165.39   12.13
  -3  -1  -7   24.88    2.14
  -3  -1  -8    0.54    0.90
  -3  -1  -9    3.59    1.23
   4   1  -9    7.91    1.69
   4   1  -8    0.04    1.10
   4   1  -8    0.63    0.74
   4   1  -7    9.56    1.28
   4   1  -7    7.85    1.29
  -4  -1   6   69.20    5.18
   4   1  -6   75.63    5.40
   4   1  -6   69.48    5.15
  -4  -1   5   29.81    2.22
   4   1  -5   28.16    2.46
   4   1  -5   30.04    2.31
   4   1  -5   26.76    2.43
  -4  -1   4   64.50    4.67
   4   1  -4   57.09    4.80
   4   1  -4   64.19    4.79
   4   1  -4   66.70    4.43
  -4  -1   3   69.69    4.83
   4   1  -3   64.75    4.39
   4   1  -3   58.16    4.79
   4   1  -3   62.59    4.81
  -4  -1   2  200.96   15.56
  -4  -1   2  228.69   15.49
   4   1  -2  227.82   14.27
   4   1  -2  197.12   15.49
   4   1  -2  221.80   15.53
  -4  -1   1   77.52    5.89
   4   1  -1   82.78    5.35
   4   1  -1   79.83    5.89
   4   1  -1   81.11    5.95
  -4  -1   0    7.81    0.83
  -4  -1   0    8.20    0.88
   4   1   0    7.67    0.81
   4   1   0    7.55    0.90
  -4  -1  -1   85.61    6.09
  -4  -1  -1   90.54    6.07
   4   1   1   74.19    6.04
  -4  -1  -2  237.80   15.72
  -4  -1  -2  247.16   17.02
  -4  -1  -2  242.45   17.04
   4   1   2  225.21   17.02
  -4  -1  -3   69.04    4.98
  -4  -1  -3   62.80    4.62
   4   1   3   73.73    5.01
  -4  -1  -4   65.88    4.64
  -4  -1  -4   72.22    4.95
   4   1   4   65.50    4.97
  -4  -1  -5   28.43    2.21
  -4  -1  -5   30.36    2.23
   4   1   5   27.98    2.26
  -4  -1  -6   67.86    4.69
   4   1   6   65.68    4.92
  -4  -1  -7   10.14    1.25
  -4  -1  -8   -0.29    0.88
  -4  -1  -9    7.76    1.42
   5   1  -9    1.20    1.30
   5   1  -8   39.91    3.51
   5   1  -8   43.93    3.47
   5   1  -7    4.28    1.02
   5   1  -7    3.22    1.02
   5   1  -6   11.55    1.41
   5   1  -6   10.14    1.42
  -5  -1   5    7.03    0.96
   5   1  -5    9.27    1.10
   5   1  -5    6.38    1.22
   5   1  -5   10.11    1.23
   5   1  -4   11.28    1.47
   5   1  -4   11.48    1.47
   5   1  -4   10.67    1.22
  -5  -1   3   37.19    3.30
   5   1  -3   38.04    3.21
   5   1  -3   41.51    3.23
   5   1  -3   43.44    2.87
   5   1  -2   31.40    2.56
   5   1  -2   30.49    2.66
   5   1  -2   33.63    2.26
  -5  -1   1   29.76    2.30
  -5  -1   1   25.13    2.34
   5   1  -1   29.24    1.95
   5   1  -1   28.99    2.29
   5   1  -1   27.79    2.35
  -5  -1   0  395.79   27.60
  -5  -1   0  364.19   27.64
   5   1   0  363.86   27.59
   5   1   0  421.91   27.68
  -5  -1  -1   27.74    2.31
  -5  -1  -1   30.33    2.29
   5   1   1   28.84    2.29
  -5  -1  -2   36.82    2.92
  -5  -1  -2   36.60    2.87
  -5  -1  -2   36.28    2.57
   5   1   2   41.84    2.89
  -5  -1  -3   46.76    3.51
  -5  -1  -3   46.61    3.48
  -5  -1  -3   44.89    3.18
   5   1   3   47.37    3.48
  -5  -1  -4   12.37    1.18
  -5  -1  -4   10.00    1.09
  -5  -1  -4   12.80    1.24
   5   1   4   12.17    1.23
  -5  -1  -5    8.23    1.02
  -5  -1  -5    8.55    0.96
   5   1   5    7.25    1.02
  -5  -1  -6   10.79    1.27
  -5  -1  -7    3.01    0.82
  -5  -1  -8   41.69    3.29
  -5  -1  -8   40.98    3.31
  -5  -1  -9    1.93    1.05
  -5  -1  -9    0.61    0.87
   6   1  -8    0.79    1.04
   6   1  -8    0.95    1.14
   6   1  -7    0.71    1.05
   6   1  -7   -0.74    0.94
   6   1  -6    5.03    1.05
   6   1  -6    5.31    1.22
  -6  -1   5   64.24    5.33
   6   1  -5   75.59    5.55
   6   1  -5   74.26    5.06
  -6  -1   4  147.16   12.35
   6   1  -4  174.63   12.37
   6   1  -4  169.04   11.37
   6   1  -4  185.41   12.40
  -6  -1   3  121.02    8.43
   6   1  -3  113.25    8.28
   6   1  -3  101.09    8.23
   6   1  -3  112.21    7.54
  -6  -1   2   17.56    1.95
   6   1  -2   18.88    1.72
   6   1  -2   15.94    1.89
   6   1  -2   21.16    1.46
  -6  -1   1    8.27    1.17
   6   1  -1    8.65    1.13
   6   1  -1    9.31    1.07
  -6  -1   0    0.60    0.58
   6   1   0    0.84    0.54
  -6  -1  -1    9.46    1.11
  -6  -1  -1    8.12    1.07
   6   1   1    9.07    1.03
  -6  -1  -2   20.87    1.46
  -6  -1  -2   21.82    1.79
  -6  -1  -2   22.23    1.82
   6   1   2   17.59    1.77
  -6  -1  -3  119.20    7.90
  -6  -1  -3  119.01    8.64
  -6  -1  -3  124.31    8.60
   6   1   3  111.00    8.60
  -6  -1  -4  179.01   12.87
  -6  -1  -4  176.87   11.86
  -6  -1  -4  183.24   12.83
   6   1   4  173.33   12.84
  -6  -1  -5   71.67    5.37
  -6  -1  -5   73.89    4.97
   6   1   5   70.20    5.35
  -6  -1  -6    4.49    0.83
  -6  -1  -6    5.72    0.90
  -6  -1  -7    0.72    0.77
  -6  -1  -7    0.86    0.77
  -6  -1  -8    1.16    0.83
  -6  -1  -8    1.11    0.95
   7   1  -8   11.54    1.70
   7   1  -8   13.71    1.84
   7   1  -7   17.03    1.99
   7   1  -7   15.91    2.13
   7   1  -6   22.79    2.39
   7   1  -6   20.93    2.10
  -7  -1   5    5.73    1.09
   7   1  -5    7.50    1.29
   7   1  -5    4.77    0.94
  -7  -1   4    5.50    1.24
   7   1  -4    7.26    1.17
   7   1  -4    5.44    0.86
   7   1  -4    4.83    1.16
  -7  -1   3    7.93    1.34
   7   1  -3    7.30    1.10
   7   1  -3    7.63    0.99
  -7  -1   2   44.90    3.62
   7   1  -2   41.11    3.43
   7   1  -2   44.34    3.02
  -7  -1   1   87.88    6.47
   7   1  -1   82.75    6.33
  -7  -1   0   96.02    7.42
   7   1   0  103.39    7.37
  -7  -1  -1   93.54    6.84
   7   1   1   89.67    6.75
  -7  -1  -2   39.73    2.87
  -7  -1  -2   44.69    3.40
   7   1   2   45.68    3.35
  -7  -1  -3    9.29    1.18
  -7  -1  -3    9.39    0.85
   7   1   3    6.63    1.03
  -7  -1  -4    6.11    0.73
  -7  -1  -4    6.01    0.94
   7   1   4    5.73    0.92
  -7  -1  -5    5.72    0.99
  -7  -1  -5    6.32    0.83
   7   1   5    7.06    1.02
  -7  -1  -6   18.26    1.70
  -7  -1  -6   19.28    1.83
  -7  -1  -7   18.17    1.75
  -7  -1  -7   17.25    1.81
  -7  -1  -8   13.59    1.72
  -7  -1  -8   11.37    1.50
   8   1  -7    6.12    1.28
   8   1  -7    6.21    1.52
   8   1  -6   16.73    2.09
   8   1  -6   12.62    1.72
   8   1  -5    2.67    0.83
   8   1  -5    4.23    1.18
  -8  -1   4   17.22    2.03
   8   1  -4   12.40    1.63
   8   1  -4   13.49    1.43
  -8  -1   3   14.02    1.83
   8   1  -3    7.03    1.22
   8   1  -3    8.58    1.03
  -8  -1   2   52.28    3.91
   8   1  -2   40.28    3.60
  -8  -1   1   34.60    2.92
   8   1  -1   31.85    2.77
  -8  -1   0    0.99    0.80
   8   1   0    0.79    0.74
  -8  -1  -1   35.18    3.04
   8   1   1   36.21    2.93
  -8  -1  -2   48.13    3.78
   8   1   2   46.40    3.71
  -8  -1  -3    7.94    0.81
  -8  -1  -3    9.31    1.26
   8   1   3    8.42    1.23
  -8  -1  -4   12.67    1.48
  -8  -1  -4   12.84    1.17
   8   1   4   13.02    1.47
  -8  -1  -5    1.97    0.63
  -8  -1  -5    2.60    0.88
  -8  -1  -6   11.98    1.51
  -8  -1  -6    9.80    1.26
  -8  -1  -7    4.50    0.97
  -8  -1  -7    5.52    1.13
   9   1  -7   10.24    1.56
   9   1  -7   16.68    2.33
   9   1  -6    6.33    1.47
   9   1  -6    3.68    1.07
   9   1  -5   16.70    1.72
   9   1  -5   15.84    1.96
  -9  -1   4    3.54    1.29
   9   1  -4    1.49    0.68
   9   1  -4    2.48    1.06
   9   1  -3   16.87    1.84
  -9  -1   2   10.24    1.54
   9   1  -2    8.65    1.34
  -9  -1   1   37.52    3.18
   9   1  -1   34.04    3.01
  -9  -1   0   72.50    5.66
   9   1   0   71.62    5.51
  -9  -1  -1   38.16    3.45
   9   1   1   44.38    3.44
  -9  -1  -2   10.71    1.52
   9   1   2    9.35    1.39
  -9  -1  -3   19.26    2.00
   9   1   3   19.60    1.98
  -9  -1  -4    0.62    0.94
   9   1   4    0.82    0.93
  -9  -1  -5   12.34    1.69
  -9  -1  -6    3.88    1.09
  -9  -1  -7    8.90    1.45
  10   1  -6    4.25    1.43
  10   1  -5    5.00    1.40
  10   1  -4   43.68    3.72
 -10  -1   3    9.65    1.74
 -10  -1   2    3.56    1.26
  10   1  -2    1.62    0.98
 -10  -1   1   11.46    1.75
  10   1  -1   11.46    1.61
 -10  -1   0    1.69    1.13
  10   1   0    1.35    1.00
 -10  -1  -1   10.74    1.58
  10   1   1    8.71    1.38
 -10  -1  -2    1.66    1.08
  10   1   2    3.36    1.10
 -10  -1  -3    4.42    1.20
  10   1   3    4.06    1.13
 -10  -1  -4   43.40    3.71
  10   1   4   44.72    3.74
 -10  -1  -5    2.63    1.12
 -10  -1  -6    0.18    1.13
  11   1  -5    1.53    1.21
  11   1  -4    3.26    1.30
 -11  -1   3    4.75    1.47
  11   1  -3    0.59    1.09
 -11  -1   2    5.20    1.53
  11   1  -2    4.03    1.20
 -11  -1   1    7.58    1.64
  11   1  -1    6.00    1.34
 -11  -1   0   20.29    2.42
  11   1   0   21.73    2.38
 -11  -1  -1    5.30    1.46
  11   1   1    6.15    1.33
 -11  -1  -2    4.85    1.35
  11   1   2    2.84    1.25
 -11  -1  -3    1.29    1.18
  11   1   3    0.55    1.09
 -11  -1  -4    1.89    1.24
 -11  -1  -5   -0.47    1.22
  12   1  -4    1.01    1.21
  12   1  -3    9.19    1.64
 -12  -1   2   14.66    2.19
  12   1  -2   13.22    1.97
 -12  -1   1    1.99    1.40
  12   1  -1    0.53    1.26
 -12  -1   0   -0.15    1.37
  12   1   0   -0.44    1.12
 -12  -1  -1    0.56    1.32
  12   1   1    0.20    1.22
 -12  -1  -2   13.40    2.07
  12   1   2   14.22    2.01
 -12  -1  -3   11.08    1.90
  12   1   3    8.77    1.68
 -12  -1  -4   -0.47    1.27
  13   1  -2    9.11    1.76
 -13  -1   1    2.07    1.55
  13   1  -1    1.02    1.35
 -13  -1   0    1.13    1.58
  13   1   0   -0.02    1.33
 -13  -1  -1    1.33    1.60
  13   1   1    1.02    1.39
 -13  -1  -2    9.98    2.03
  13   1   2    7.92    1.76
  13  -2   2   10.20    1.78
 -13   2  -2    9.00    1.83
  13  -2   1   -0.40    1.33
 -13   2  -1    1.18    1.45
  13  -2   0    0.57    1.33
 -13   2   0    1.15    1.41
  13  -2  -1   -0.03    1.25
 -13   2   1    1.71    1.55
  13  -2  -2    9.13    1.68
 -12   2  -4   -0.68    1.20
  12  -2   3    1.43    1.24
 -12   2  -3    0.09    1.20
  12  -2   2    8.40    1.49
 -12   2  -2    6.82    1.62
  12  -2   1    6.03    1.38
 -12   2  -1    6.01    1.52
  12  -2   0    0.83    1.07
 -12   2   0    0.52    1.34
  12  -2  -1    5.45    1.35
 -12   2   1    6.73    1.61
  12  -2  -2    7.79    1.52
  12  -2  -3    1.98    1.16
  12  -2  -4    0.55    1.14
 -11   2  -5    2.80    1.14
  11  -2   4   18.16    2.18
 -11   2  -4   16.94    2.10
  11  -2   3    6.82    1.31
 -11   2  -3    6.09    1.33
  11  -2   2    3.06    1.09
 -11   2  -2    3.26    1.17
  11  -2   1    4.87    1.19
 -11   2  -1    5.19    1.37
  11  -2   0    6.74    1.31
 -11   2   0    7.04    1.52
  11  -2  -1    4.46    1.18
 -11   2   1    5.31    1.44
  11  -2  -2    4.34    1.12
 -11   2   2    2.76    1.26
  11  -2  -3    5.74    1.22
  11  -2  -4   17.44    2.05
  11  -2  -5    4.28    1.24
 -10   2  -6    1.11    0.97
 -10   2  -5    2.70    1.07
  10  -2   4    4.70    1.17
 -10   2  -4    3.92    1.07
  10  -2   3    7.68    1.23
 -10   2  -3    7.45    1.26
  10  -2   2    4.34    1.01
 -10   2  -2    2.47    1.02
  10  -2   1    3.87    1.06
 -10   2  -1    4.06    1.13
  10  -2   0   66.76    5.13
 -10   2   0   65.87    5.24
  10  -2  -1    3.98    1.04
 -10   2   1    4.45    1.20
  10  -2  -2    3.01    0.95
 -10   2   2    6.03    1.26
  10  -2  -3    6.74    1.23
 -10   2   3    9.07    1.51
  10  -2  -4    3.78    1.05
  10  -2  -5    3.11    1.08
  10  -2  -6    2.55    1.19
  -9   2  -7    1.75    1.01
  -9   2  -6    4.56    1.08
   9  -2   5    7.92    1.26
  -9   2  -5    7.45    1.17
   9  -2   4   24.46    2.17
  -9   2  -4   22.30    2.19
   9  -2   3   20.61    1.98
  -9   2  -3   18.91    1.91
   9  -2   2   14.21    1.54
  -9   2  -2   13.03    1.65
   9  -2   1   19.92    1.89
  -9   2  -1   20.05    2.00
   9  -2   0    2.59    0.83
  -9   2   0    1.98    0.93
   9  -2  -1   22.17    2.02
  -9   2   1   20.00    2.19
   9  -2  -2   12.83    1.48
  -9   2   2   11.95    1.73
   9  -2  -3   19.90    2.02
  -9   2   3   23.31    2.32
   9  -2  -4   20.53    2.02
   9  -2  -5    8.51    1.31
   9  -2  -6    7.40    1.39
   9  -2  -7    4.33    1.28
   9  -2  -7    2.63    1.17
  -8   2  -7    0.63    0.81
  -8   2  -6   30.52    2.43
   8  -2   5   22.75    2.20
  -8   2  -5   27.99    2.07
   8  -2   4    1.26    0.73
  -8   2  -4    1.52    0.54
  -8   2  -4    0.81    0.72
   8  -2   3   48.57    3.63
  -8   2  -3   48.51    3.25
  -8   2  -3   42.66    3.64
   8  -2   2   71.67    5.26
  -8   2  -2   63.49    5.29
  -8   2  -2   74.50    4.73
   8  -2   1    5.28    0.86
  -8   2  -1    4.80    0.93
   8  -2   0    6.89    0.96
  -8   2   0    6.84    0.66
  -8   2   0    6.94    1.06
   8  -2  -1    5.75    0.93
  -8   2   1    5.97    1.05
  -8   2   1    6.51    0.69
   8  -2  -2   61.78    4.84
  -8   2   2   67.58    5.05
   8  -2  -3   41.02    3.37
  -8   2   3   45.74    3.64
   8  -2  -4    1.68    0.79
  -8   2   4    3.30    0.98
   8  -2  -5   28.48    2.18
   8  -2  -5   20.06    2.20
   8  -2  -6   31.52    2.93
   8  -2  -6   32.20    2.71
   8  -2  -7    2.73    1.17
   8  -2  -7    1.31    1.06
  -7   2  -8    0.10    0.92
  -7   2  -7    4.41    0.99
  -7   2  -6   27.21    2.32
   7  -2   5   24.71    2.21
  -7   2  -5   27.20    2.13
   7  -2   4   14.00    1.48
  -7   2  -4   15.15    1.37
   7  -2   3   41.07    3.26
  -7   2  -3   42.87    2.97
   7  -2   2  102.03    7.46
  -7   2  -2  102.33    7.52
   7  -2   1   21.50    1.97
  -7   2  -1   25.72    2.04
   7  -2   0    0.15    0.54
  -7   2   0    0.27    0.59
  -7   2   0    0.45    0.25
   7  -2  -1   23.73    1.91
  -7   2   1   22.84    1.66
  -7   2   1   21.76    2.01
   7  -2  -2   97.92    7.12
  -7   2   2   96.43    7.26
   7  -2  -3   36.48    2.87
  -7   2   3   35.56    3.07
   7  -2  -4   14.29    1.40
   7  -2  -4   11.25    1.39
  -7   2   4   14.01    1.63
   7  -2  -5   21.42    1.88
   7  -2  -5   18.97    1.97
   7  -2  -6   20.11    2.15
   7  -2  -6   26.78    2.38
   7  -2  -7    3.46    1.18
   7  -2  -7    4.16    1.15
   7  -2  -8    0.87    1.11
   7  -2  -8    0.07    1.06
  -6   2  -8   35.25    3.00
  -6   2  -7   12.51    1.62
  -6   2  -6    7.80    1.08
   6  -2   5    4.49    0.73
  -6   2  -5    3.21    0.74
   6  -2   4   14.92    1.46
  -6   2  -4   15.91    1.40
   6  -2   3    2.40    0.62
  -6   2  -3    3.52    0.55
   6  -2   2   41.30    3.13
   6  -2   1   73.98    5.65
  -6   2  -1   80.94    5.72
   6  -2   0  213.94   14.65
  -6   2   0  184.83   13.48
  -6   2   0  214.60   14.71
   6  -2  -1   74.73    5.47
  -6   2   1   79.16    5.02
  -6   2   1   69.81    5.54
   6  -2  -2   43.64    3.13
  -6   2   2   38.55    3.24
   6  -2  -3    1.97    0.61
   6  -2  -3    3.24    0.64
  -6   2   3    2.91    0.80
   6  -2  -4   12.93    1.43
   6  -2  -4   13.96    1.37
   6  -2  -4   13.52    1.36
  -6   2   4   10.84    1.45
   6  -2  -5    3.41    0.85
   6  -2  -5    4.90    0.89
  -6   2   5    3.39    0.69
   6  -2  -6    6.40    1.11
   6  -2  -6    6.43    1.15
   6  -2  -7   11.15    1.66
   6  -2  -7   12.66    1.61
   6  -2  -8   36.49    3.04
   6  -2  -8   34.01    3.14
  -5   2  -9    5.23    1.35
  -5   2  -8    6.85    1.26
  -5   2  -7   14.05    1.70
   5  -2   6    6.77    1.01
  -5   2  -6   11.36    1.25
   5  -2   5    8.37    1.03
  -5   2  -5    9.58    1.10
  -5   2  -5    8.05    1.09
   5  -2   4  290.33   21.26
  -5   2  -4  304.24   19.75
  -5   2  -4  298.26   21.27
   5  -2   3   16.12    1.53
  -5   2  -3   18.95    1.55
  -5   2  -3   21.39    1.54
   5  -2   2   40.71    2.70
  -5   2  -2   30.49    2.68
   5  -2   1   66.24    4.86
  -5   2  -1   66.91    4.87
   5  -2   0   41.99    3.23
  -5   2   0   44.42    3.25
  -5   2   0   44.04    3.31
   5  -2  -1   61.01    4.62
  -5   2   1   64.15    4.69
  -5   2   1   64.37    4.26
   5  -2  -2   24.60    1.91
   5  -2  -3   17.65    1.41
   5  -2  -3   17.12    1.48
   5  -2  -3   15.46    1.39
  -5   2   3   13.65    1.56
   5  -2  -4  264.17   16.76
   5  -2  -4  269.63   18.03
   5  -2  -4  242.55   18.02
  -5   2   4  228.31   18.04
   5  -2  -5    7.51    1.00
   5  -2  -5    6.77    1.02
   5  -2  -5    7.98    0.96
  -5   2   5    7.25    0.82
   5  -2  -6   11.48    1.34
   5  -2  -6    8.47    1.24
   5  -2  -7   13.34    1.59
   5  -2  -7   11.49    1.52
   5  -2  -8    6.30    1.35
   5  -2  -8    6.46    0.98
   5  -2  -9    3.66    1.33
  -4   2  -9    4.52    1.33
  -4   2  -8   33.72    2.93
  -4   2  -7   17.15    1.89
   4  -2   6   36.25    2.77
  -4   2  -6   35.18    2.80
   4  -2   5   54.83    4.10
  -4   2  -5   55.89    4.11
  -4   2  -5   55.40    3.96
   4  -2   4    6.75    0.88
  -4   2  -4    9.34    0.93
  -4   2  -4    7.55    0.91
   4  -2   3  143.21   10.65
  -4   2  -3  153.54   10.66
   4  -2   2  106.42    8.17
  -4   2  -2  121.05    8.19
   4  -2   1   44.25    3.33
  -4   2  -1   46.19    3.34
   4  -2   0  361.52   26.70
  -4   2   0  388.30   26.70
   4  -2  -1   40.80    3.08
  -4   2   1   43.48    3.08
  -4   2   1   42.38    3.14
  -4   2   1   40.60    2.86
   4  -2  -2  107.46    7.69
   4  -2  -2  116.46    7.21
  -4   2   2   98.38    7.77
  -4   2   2  105.42    7.67
   4  -2  -3  130.65    9.66
   4  -2  -3  129.36    9.02
   4  -2  -3  139.96    9.70
  -4   2   3  137.69    9.63
   4  -2  -4    6.60    0.84
   4  -2  -4    7.07    0.88
  -4   2   4    5.95    0.76
   4  -2  -5   48.40    3.38
   4  -2  -5   37.92    3.51
  -4   2   5   49.96    3.31
   4  -2  -6   35.04    2.68
   4  -2  -6   30.12    2.65
   4  -2  -7   15.71    1.50
   4  -2  -7   14.86    1.72
   4  -2  -8   29.67    2.38
   4  -2  -8   29.66    2.76
   4  -2  -9    2.99    1.28
  -3   2  -9    1.20    1.19
  -3   2  -8    3.88    1.15
  -3   2  -7    3.02    0.92
   3  -2   6  101.89    7.43
  -3   2  -6  102.21    7.13
  -3   2  -6  104.14    7.45
   3  -2   5   12.60    1.15
  -3   2  -5   13.24    1.18
  -3   2  -5   13.44    1.34
   3  -2   4   22.79    1.66
  -3   2  -4   19.64    1.63
  -3   2  -4   19.81    1.69
   3  -2   3   43.51    3.32
  -3   2  -3   47.27    3.34
   3  -2   2  346.67   25.34
  -3   2  -2  365.23   25.35
   3  -2   1   36.98    2.52
  -3   2  -1   31.34    2.51
   3  -2   0    9.35    0.83
  -3   2   0   10.42    0.84
   3  -2  -1   30.46    2.50
  -3   2   1   37.75    2.51
  -3   2   1   32.94    2.35
  -3   2   1   35.68    2.55
   3  -2  -2  328.41   21.82
   3  -2  -2  320.68   23.50
   3  -2  -2  350.09   23.54
  -3   2   2  351.91   23.49
  -3   2   2  299.34   23.57
   3  -2  -3   39.58    2.83
   3  -2  -3   40.46    2.95
  -3   2   3   42.49    2.90
  -3   2   3   36.97    2.99
   3  -2  -4   18.02    1.52
   3  -2  -4   14.63    1.52
   3  -2  -4   15.44    1.47
  -3   2   4   19.82    1.36
  -3   2   4   20.89    1.35
   3  -2  -5    9.47    1.07
   3  -2  -5   10.19    1.16
   3  -2  -5    9.78    1.05
   3  -2  -6   92.43    6.37
   3  -2  -6   84.56    6.65
   3  -2  -6   96.05    6.61
   3  -2  -7    2.67    0.52
   3  -2  -7    2.42    0.90
   3  -2  -8    2.64    1.05
   3  -2  -9    2.44    1.25
  -2   2  -9    1.59    1.16
  -2   2  -8   13.12    1.70
  -2   2  -7    9.10    1.34
   2  -2   6  124.82    9.89
  -2   2  -6  141.36    9.91
  -2   2  -6  149.04    9.45
   2  -2   5    9.66    1.01
  -2   2  -5   11.29    1.24
  -2   2  -5   13.21    1.04
   2  -2   4  209.31   14.85
  -2   2  -4  202.43   14.85
  -2   2  -4  212.36   13.90
   2  -2   3   21.19    1.61
  -2   2  -3   21.59    1.63
   2  -2   2  465.15   33.11
  -2   2  -2  465.98   33.11
   2  -2   1   31.30    2.17
  -2   2  -1   28.05    2.17
   2  -2   0  208.28   15.25
  -2   2   0  217.83   15.26
   2  -2  -1   27.29    2.13
  -2   2   1   25.72    2.02
  -2   2   1   32.30    2.13
  -2   2   1   31.67    2.16
   2  -2  -2  413.21   28.76
   2  -2  -2  422.03   31.02
  -2   2   2  472.56   31.02
   2  -2  -3   20.51    1.52
   2  -2  -3   20.16    1.53
   2  -2  -3   19.18    1.52
  -2   2   3   21.14    1.44
  -2   2   3   18.81    1.44
   2  -2  -4  148.32   11.70
   2  -2  -4  154.98   11.71
   2  -2  -4  188.96   10.98
   2  -2  -5   10.82    0.96
   2  -2  -5   10.48    1.21
   2  -2  -6  132.62    8.99
   2  -2  -6  130.93    9.42
   2  -2  -7    8.74    1.25
   2  -2  -8   12.75    1.65
   2  -2  -9    1.58    1.16
  -1   2  -9    5.62    1.35
  -1   2  -8   12.79    1.68
  -1   2  -7    3.53    0.99
   1  -2   6   49.58    3.18
  -1   2  -6   39.07    3.29
  -1   2  -6   38.09    3.18
   1  -2   5   52.63    3.81
  -1   2  -5   51.10    3.77
  -1   2  -5   52.86    3.83
   1  -2   4  386.93   27.65
   1  -2   4  385.04   27.68
  -1   2  -4  397.48   25.76
  -1   2  -4  385.18   27.66
   1  -2   3   86.30    6.28
   1  -2   3   88.54    6.26
  -1   2  -3   86.44    6.26
   1  -2   2  202.43   15.73
  -1   2  -2  239.48   15.74
   1  -2   1   89.97    6.70
  -1   2  -1   96.90    6.70
   1  -2   0   16.42    1.35
  -1   2   0   20.52    1.35
   1  -2  -1   92.18    6.33
  -1   2   1   91.85    6.33
  -1   2   1   81.05    5.91
   1  -2  -2  238.03   16.41
   1  -2  -2  240.95   16.41
   1  -2  -2  229.28   15.28
  -1   2   2  214.57   15.28
   1  -2  -3   54.98    3.77
   1  -2  -3   49.43    3.76
   1  -2  -4  354.27   23.61
   1  -2  -4  363.49   25.36
   1  -2  -4  351.84   25.34
   1  -2  -5   47.91    3.47
   1  -2  -5   47.18    3.42
   1  -2  -6   35.19    2.62
   1  -2  -6   34.22    2.69
   1  -2  -7    4.44    0.97
   1  -2  -8   14.53    1.75
   1  -2  -9    3.86    1.22
   0   2  -9   -1.22    1.06
   0   2  -8  116.82    8.27
   0   2  -7    1.04    0.85
   0  -2   6    3.36    0.51
   0   2  -6    4.64    0.56
   0   2  -6    3.18    0.85
   0  -2   5   20.20    1.56
   0   2  -5   20.01    1.76
   0   2  -5   19.94    1.58
   0  -2   4    0.21    0.29
   0  -2   4    0.51    0.35
   0   2  -4    0.44    0.30
   0   2  -4    0.57    0.53
   0  -2   3   69.21    4.91
   0  -2   3   67.02    4.93
   0   2  -3   64.22    4.68
   0   2  -3   71.48    4.91
   0  -2   2   15.12    1.17
   0  -2   2   15.63    1.20
   0   2  -2   15.99    1.18
   0  -2   1    6.04    0.51
   0  -2   1    5.89    0.52
   0   2  -1    5.80    0.52
   0   2  -1    6.41    0.51
   0  -2   0  524.34   37.38
   0  -2  -1    5.52    0.43
   0  -2  -1    4.82    0.42
   0  -2  -1    5.57    0.50
   0   2   1    5.49    0.46
   0   2   1    5.43    0.49
   0  -2  -2   14.59    1.13
   0   2   2   15.91    1.17
   0  -2  -3   65.96    4.50
   0  -2  -4    0.42    0.43
   0  -2  -4    0.43    0.16
   0  -2  -5   18.26    1.37
   0  -2  -5   18.57    1.56
   0  -2  -6    3.49    0.74
   0  -2  -6    3.67    0.42
   0  -2  -7    0.28    0.70
   0  -2  -8  108.58    7.62
   0  -2  -9   -0.06    0.99
   1   2  -9    5.30    1.37
   1   2  -8   13.86    1.83
   1   2  -7    3.13    1.04
  -1  -2   6   38.20    3.22
   1   2  -6   47.59    3.39
   1   2  -6   47.95    3.30
  -1  -2   5   53.57    3.80
   1   2  -5   51.51    3.83
   1   2  -5   50.96    3.79
  -1  -2   4  376.60   25.96
  -1  -2   4  355.63   26.04
   1   2  -4  348.00   25.99
   1   2  -4  364.47   24.20
   1   2  -4  379.17   25.99
  -1  -2   3   81.05    6.09
  -1  -2   3   82.20    6.03
   1   2  -3   83.98    6.07
   1   2  -3   88.20    6.05
   1   2  -3   84.00    5.72
  -1  -2   2  234.22   15.30
  -1  -2   2  226.66   15.26
   1   2  -2  198.94   15.26
   1   2  -2  196.49   15.28
  -1  -2   1   93.59    6.55
  -1  -2   1   95.18    6.57
   1   2  -1   87.68    6.57
   1   2  -1   87.62    6.55
  -1  -2   0   19.91    1.52
  -1  -2   0   18.87    1.51
   1   2   0   20.92    1.53
   1   2   0   20.73    1.52
  -1  -2  -1   83.13    6.17
   1   2   1   98.42    6.68
   1   2   1   91.18    6.67
   1   2   1   98.34    6.20
  -1  -2  -2  195.26   13.03
  -1  -2  -2  204.53   14.02
  -1  -2  -2  179.31   14.02
   1   2   2  208.17   14.03
  -1  -2  -3   80.68    5.66
  -1  -2  -3   87.02    6.00
  -1  -2  -4  356.29   24.21
  -1  -2  -4  375.26   26.01
  -1  -2  -5   51.23    3.52
  -1  -2  -5   45.52    3.46
  -1  -2  -6   47.41    3.52
  -1  -2  -6   48.01    3.47
  -1  -2  -7    3.50    0.91
  -1  -2  -8   14.28    1.68
  -1  -2  -9    5.45    1.30
   2   2  -9    1.64    1.21
   2   2  -8   12.14    1.64
   2   2  -7    6.93    1.20
  -2  -2   6  137.97    8.98
   2   2  -6  112.62    9.04
   2   2  -6  128.83    9.08
   2   2  -6  120.13    8.62
  -2  -2   5   11.29    0.94
   2   2  -5    9.50    1.10
   2   2  -5   10.63    1.06
   2   2  -5    9.87    1.22
  -2  -2   4  188.04   14.20
   2   2  -4  196.80   14.26
   2   2  -4  201.43   13.32
   2   2  -4  209.29   14.25
  -2  -2   3   16.09    1.60
  -2  -2   3   18.51    1.47
   2   2  -3   18.92    1.55
   2   2  -3   20.17    1.51
   2   2  -3   20.79    1.54
  -2  -2   2  382.48   30.37
  -2  -2   2  431.06   30.33
   2   2  -2  453.64   30.35
   2   2  -2  436.05   30.38
  -2  -2   1   21.07    1.88
  -2  -2   1   25.47    1.89
   2   2  -1   22.65    1.91
   2   2  -1   27.62    1.89
  -2  -2   0  166.33   11.46
  -2  -2   0  145.39   11.45
   2   2   0  150.48   11.46
   2   2   0  170.84   11.47
  -2  -2  -1   29.06    2.14
  -2  -2  -1   27.16    2.14
   2   2   1   28.54    2.14
   2   2   1   28.02    1.95
  -2  -2  -2  455.57   31.77
  -2  -2  -2  443.65   29.42
   2   2   2  440.07   29.44
  -2  -2  -3   20.48    1.41
   2   2   3   16.48    1.43
  -2  -2  -4   95.21    8.06
   2   2   4  131.13    8.12
  -2  -2  -5    8.48    0.75
  -2  -2  -5    8.93    0.99
  -2  -2  -6  117.19    8.19
  -2  -2  -6  123.13    8.62
  -2  -2  -7    7.75    1.12
  -2  -2  -8   13.25    1.58
  -2  -2  -9    1.86    1.11
   3   2  -9    0.79    1.18
   3   2  -8    2.10    1.15
   3   2  -7    2.37    0.69
   3   2  -7    1.68    0.97
  -3  -2   6   92.21    7.03
   3   2  -6   95.61    6.86
   3   2  -6   98.55    7.16
   3   2  -6  104.19    7.21
  -3  -2   5   12.16    1.08
   3   2  -5   12.02    1.27
   3   2  -5   10.55    1.32
   3   2  -5   12.70    1.30
  -3  -2   4   17.05    1.52
   3   2  -4   19.56    1.67
   3   2  -4   19.85    1.72
   3   2  -4   20.13    1.66
  -3  -2   3   42.04    3.03
  -3  -2   3   41.84    3.17
   3   2  -3   40.45    2.86
   3   2  -3   39.17    3.07
   3   2  -3   36.55    3.12
  -3  -2   2  318.51   22.13
  -3  -2   2  330.67   22.11
   3   2  -2  316.59   20.41
   3   2  -2  303.11   22.08
   3   2  -2  274.14   22.10
  -3  -2   1   24.29    2.25
   3   2  -1   29.80    2.25
   3   2  -1   30.10    2.24
  -3  -2   0    8.01    0.88
  -3  -2   0    7.16    0.86
   3   2   0    7.63    0.91
   3   2   0    8.55    0.86
  -3  -2  -1   36.30    2.47
  -3  -2  -1   34.15    2.47
   3   2   1   31.62    2.20
   3   2   1   28.07    2.45
   3   2   1   31.86    2.47
  -3  -2  -2  336.32   22.24
  -3  -2  -2  350.27   24.04
  -3  -2  -2  339.71   24.05
   3   2   2  344.02   22.27
   3   2   2  315.95   24.06
  -3  -2  -3   44.22    3.14
  -3  -2  -3   41.97    2.93
  -3  -2  -3   42.86    3.11
   3   2   3   39.82    3.14
  -3  -2  -4   17.74    1.44
  -3  -2  -4   20.12    1.47
   3   2   4   17.83    1.51
  -3  -2  -5   11.64    1.20
   3   2   5   11.44    1.06
  -3  -2  -6   94.15    6.48
  -3  -2  -7    1.52    0.75
  -3  -2  -8    3.17    0.99
  -3  -2  -9    1.61    0.71
  -3  -2  -9    3.63    1.11
   4   2  -9    3.01    1.35
   4   2  -8   30.23    2.59
   4   2  -8   29.90    2.87
   4   2  -7   16.96    1.74
   4   2  -7   15.56    1.82
  -4  -2   6   33.29    2.51
   4   2  -6   31.73    2.73
   4   2  -6   32.80    2.73
  -4  -2   5   49.44    3.79
   4   2  -5   49.41    3.96
   4   2  -5   52.62    3.73
   4   2  -5   52.60    3.99
  -4  -2   4    7.07    0.88
   4   2  -4    5.58    0.86
   4   2  -4    3.84    0.92
   4   2  -4    5.18    0.80
  -4  -2   3  131.90    9.25
   4   2  -3  132.18    8.52
   4   2  -3  119.57    9.24
   4   2  -3  122.17    9.28
  -4  -2   2   96.60    7.11
  -4  -2   2   90.79    7.16
   4   2  -2   98.74    7.11
   4   2  -2   96.49    7.13
   4   2  -2   99.27    6.47
  -4  -2   1   35.14    2.94
  -4  -2   1   38.05    3.01
   4   2  -1   39.24    2.57
   4   2  -1   33.87    2.92
   4   2  -1   41.30    3.00
  -4  -2   0  359.51   24.24
  -4  -2   0  310.71   24.25
   4   2   0  323.76   24.23
   4   2   0  361.40   24.29
  -4  -2  -1   44.61    3.31
  -4  -2  -1   42.41    3.30
   4   2   1   42.51    2.93
   4   2   1   47.78    3.35
   4   2   1   41.03    3.30
  -4  -2  -2   99.37    7.01
  -4  -2  -2  108.72    7.62
  -4  -2  -2  103.48    7.64
   4   2   2  108.32    7.65
   4   2   2  107.22    7.04
  -4  -2  -3  131.55    9.05
  -4  -2  -3  141.68    9.77
  -4  -2  -3  137.98    9.80
   4   2   3  131.98    9.80
  -4  -2  -4    6.20    0.87
  -4  -2  -4    5.88    0.74
  -4  -2  -4    4.99    0.69
   4   2   4    7.88    0.86
  -4  -2  -5   52.44    3.79
  -4  -2  -5   53.17    3.61
  -4  -2  -5   52.69    3.74
   4   2   5   44.61    3.79
  -4  -2  -6   35.61    2.77
  -4  -2  -6   37.16    2.83
  -4  -2  -7   15.18    1.58
  -4  -2  -7   16.59    1.50
  -4  -2  -8   29.77    2.39
  -4  -2  -8   27.26    2.44
  -4  -2  -9    3.24    0.88
  -4  -2  -9    4.04    1.14
   5   2  -9    4.27    1.39
   5   2  -8    4.09    1.30
   5   2  -8    5.92    1.17
   5   2  -7   11.97    1.58
   5   2  -7   11.58    1.58
   5   2  -6    7.22    1.20
   5   2  -6    5.95    1.05
  -5  -2   5    7.43    1.03
   5   2  -5    6.60    1.24
   5   2  -5    7.85    1.06
   5   2  -5    9.28    1.21
  -5  -2   4  261.93   19.32
   5   2  -4  277.16   19.38
   5   2  -4  266.93   17.88
   5   2  -4  267.58   19.41
  -5  -2   3   13.29    1.58
   5   2  -3   14.16    1.26
   5   2  -3   14.73    1.63
   5   2  -3   15.59    1.56
   5   2  -2   42.90    3.08
   5   2  -2   33.85    2.99
   5   2  -2   36.80    2.62
  -5  -2   1   59.49    4.49
  -5  -2   1   57.26    4.57
   5   2  -1   60.24    4.56
   5   2  -1   57.49    4.47
   5   2  -1   60.50    3.95
  -5  -2   0   40.95    3.12
  -5  -2   0   36.59    3.09
   5   2   0   37.71    3.05
   5   2   0   41.72    3.16
  -5  -2  -1   67.63    4.76
  -5  -2  -1   63.61    4.77
   5   2   1   59.89    4.73
  -5  -2  -2   37.02    2.68
  -5  -2  -2   39.64    3.04
  -5  -2  -2   42.19    3.05
  -5  -2  -3   15.34    1.43
  -5  -2  -3   15.97    1.42
  -5  -2  -3   14.46    1.24
   5   2   3   17.25    1.45
  -5  -2  -4  271.87   18.30
  -5  -2  -4  283.60   19.79
  -5  -2  -4  284.55   19.75
   5   2   4  264.33   19.78
  -5  -2  -5    7.75    0.95
  -5  -2  -5    8.51    1.03
  -5  -2  -5    7.75    1.01
   5   2   5    7.59    1.03
  -5  -2  -6    7.37    1.02
  -5  -2  -6    7.90    1.00
  -5  -2  -7   11.79    1.31
  -5  -2  -7   10.82    1.42
  -5  -2  -8    4.55    1.13
  -5  -2  -8    6.05    1.00
  -5  -2  -9    4.24    1.20
  -5  -2  -9    4.00    1.00
   6   2  -8   30.23    2.96
   6   2  -8   32.52    2.96
   6   2  -7   12.91    1.85
   6   2  -7   12.95    1.65
   6   2  -6    9.53    1.28
   6   2  -6    8.05    1.45
  -6  -2   5    3.13    0.89
   6   2  -5    4.29    0.87
   6   2  -5    6.47    1.22
  -6  -2   4   10.61    1.70
   6   2  -4   16.99    1.81
   6   2  -4   14.00    1.40
   6   2  -4   15.18    1.74
  -6  -2   3    2.34    1.02
   6   2  -3    1.62    0.51
   6   2  -3    2.27    0.80
   6   2  -3    1.33    0.79
   6   2  -2   32.72    2.99
   6   2  -2   41.06    3.12
   6   2  -2   38.03    2.60
  -6  -2   1   73.50    5.52
   6   2  -1   67.55    5.40
   6   2  -1   74.55    4.80
  -6  -2   0  190.85   14.06
   6   2   0  196.68   14.01
  -6  -2  -1   73.89    5.60
  -6  -2  -1   80.11    5.59
   6   2   1   70.13    5.54
  -6  -2  -2   40.21    3.34
  -6  -2  -2   42.55    3.32
   6   2   2   45.88    3.33
  -6  -2  -3    1.83    0.64
  -6  -2  -3    1.75    0.65
  -6  -2  -3    2.27    0.43
   6   2   3    2.76    0.67
  -6  -2  -4   13.73    1.32
  -6  -2  -4   15.45    1.50
  -6  -2  -4   15.92    1.54
   6   2   4   15.45    1.50
  -6  -2  -5    5.02    0.86
  -6  -2  -5    5.52    0.76
   6   2   5    3.98    0.81
  -6  -2  -6    9.86    1.28
  -6  -2  -6    9.34    1.21
  -6  -2  -7   13.62    1.49
  -6  -2  -7   13.72    1.54
  -6  -2  -8   33.15    2.83
  -6  -2  -8   33.65    2.79
   7   2  -8    1.32    1.21
   7   2  -8    0.37    1.05
   7   2  -7    5.38    1.23
   7   2  -7    5.27    1.47
   7   2  -6   28.59    2.70
   7   2  -6   23.10    2.32
  -7  -2   5   21.56    2.35
   7   2  -5   24.84    2.16
   7   2  -5   29.98    2.60
  -7  -2   4   12.33    1.86
   7   2  -4   15.55    1.71
   7   2  -4   13.07    1.42
  -7  -2   3   47.82    3.74
   7   2  -3   40.54    3.01
   7   2  -3   39.80    3.48
  -7  -2   2  111.34    7.70
   7   2  -2   87.71    7.47
   7   2  -2  103.83    6.75
  -7  -2   1   24.59    2.19
   7   2  -1   18.78    1.92
  -7  -2   0    0.00    0.68
   7   2   0    1.97    0.70
  -7  -2  -1   20.75    2.10
   7   2   1   26.10    2.12
  -7  -2  -2  101.89    7.43
   7   2   2   97.98    7.37
  -7  -2  -3   37.81    2.66
  -7  -2  -3   41.41    3.15
   7   2   3   36.08    3.08
  -7  -2  -4   12.90    1.47
  -7  -2  -4   14.95    1.28
   7   2   4   14.63    1.54
  -7  -2  -5   23.30    2.14
  -7  -2  -5   24.05    1.91
   7   2   5   23.03    2.11
  -7  -2  -6   24.31    2.13
  -7  -2  -6   21.05    1.96
  -7  -2  -7    5.28    0.98
  -7  -2  -7    4.86    1.04
  -7  -2  -8    0.08    0.89
  -7  -2  -8    1.08    0.90
   8   2  -7    2.14    1.33
   8   2  -7    0.14    1.01
   8   2  -6   35.01    3.06
   8   2  -6   39.25    3.49
   8   2  -5   28.84    2.67
   8   2  -5   25.66    2.33
  -8  -2   4    3.55    1.24
   8   2  -4    1.07    0.66
   8   2  -4    2.71    1.01
  -8  -2   3   60.78    4.56
   8   2  -3   52.41    3.72
   8   2  -3   47.87    4.25
  -8  -2   2   78.60    5.67
   8   2  -2   63.75    5.43
  -8  -2   1    5.80    1.24
   8   2  -1    4.80    1.00
  -8  -2   0    5.72    1.12
   8   2   0    5.82    1.02
  -8  -2  -1    5.66    1.07
   8   2   1    4.92    0.97
  -8  -2  -2   69.81    5.25
   8   2   2   65.96    5.18
  -8  -2  -3   47.57    3.74
   8   2   3   44.28    3.68
  -8  -2  -4    1.25    0.83
  -8  -2  -4    1.35    0.48
   8   2   4    1.40    0.81
  -8  -2  -5   23.97    1.96
  -8  -2  -5   24.89    2.29
  -8  -2  -6   30.00    2.61
  -8  -2  -6   29.53    2.39
  -8  -2  -7    0.24    0.79
  -8  -2  -7    0.64    0.98
   9   2  -7    5.28    1.60
   9   2  -7    3.30    1.15
   9   2  -6    9.96    1.69
   9   2  -6    5.64    1.19
   9   2  -5   10.99    1.67
   9   2  -5    8.47    1.19
   9   2  -4   26.57    2.63
   9   2  -4   26.16    2.13
  -9  -2   3   28.99    2.76
   9   2  -3   24.54    1.82
   9   2  -3   18.12    2.24
  -9  -2   2   15.63    1.93
   9   2  -2   11.00    1.60
  -9  -2   1   21.08    2.19
   9   2  -1   17.21    1.93
  -9  -2   0    2.61    1.10
   9   2   0    2.23    0.98
  -9  -2  -1   21.42    2.23
   9   2   1   22.47    2.21
  -9  -2  -2   11.82    1.61
   9   2   2   11.48    1.53
  -9  -2  -3   20.98    2.18
   9   2   3   22.14    2.20
  -9  -2  -4   25.02    2.39
   9   2   4   22.80    2.26
  -9  -2  -5    8.41    1.35
  -9  -2  -6    6.74    1.32
  -9  -2  -7    2.37    1.17
  10   2  -6    2.83    1.33
  10   2  -5    7.99    1.63
  10   2  -4    7.21    1.45
 -10  -2   3   11.39    1.81
  10   2  -3    8.58    1.53
 -10  -2   2    4.67    1.36
  10   2  -2    5.26    1.19
 -10  -2   1    3.57    1.34
  10   2  -1    3.20    1.12
 -10  -2   0   63.56    5.20
  10   2   0   65.00    5.10
 -10  -2  -1    4.60    1.26
  10   2   1    3.16    1.15
 -10  -2  -2    4.21    1.24
  10   2   2    3.59    1.12
 -10  -2  -3    6.98    1.40
  10   2   3    8.42    1.42
 -10  -2  -4    5.21    1.38
  10   2   4    5.38    1.30
 -10  -2  -5    4.68    1.34
 -10  -2  -6    0.15    1.15
  11   2  -5    7.87    1.69
  11   2  -4   22.31    2.58
 -11  -2   3   11.53    1.94
  11   2  -3    7.19    1.53
 -11  -2   2    7.23    1.70
 -11  -2   1    6.34    1.54
  11   2  -1    5.20    1.30
 -11  -2   0    6.51    1.61
  11   2   0    5.30    1.35
 -11  -2  -1    4.21    1.43
  11   2   1    3.97    1.28
 -11  -2  -2    3.20    1.33
  11   2   2    5.76    1.39
 -11  -2  -3    8.01    1.57
  11   2   3    7.54    1.48
 -11  -2  -4   18.47    2.25
 -11  -2  -5    4.58    1.48
  12   2  -4    1.39    1.38
  12   2  -3    2.01    1.39
 -12  -2   2   11.50    2.00
  12   2  -2    8.83    1.68
 -12  -2   1    8.61    1.83
  12   2  -1    7.18    1.63
 -12  -2   0    1.11    1.42
  12   2   0    1.62    1.33
 -12  -2  -1    7.56    1.74
  12   2   1    7.37    1.58
 -12  -2  -2    8.53    1.87
  12   2   2    8.34    1.65
 -12  -2  -3    1.06    1.37
  12   2   3    1.42    1.35
 -12  -2  -4    0.03    1.34
 -13  -2   2   19.09    2.61
  13   2  -2   13.03    2.18
 -13  -2   1    2.14    1.63
  13   2  -1    2.07    1.40
 -13  -2   0    2.29    1.71
  13   2   0    1.20    1.40
 -13  -2  -1    1.02    1.61
  13   2   1    1.32    1.44
 -13  -2  -2   10.68    2.05
  13   2   2   10.36    1.89
  13  -3   2    5.63    1.51
 -13   3  -2    7.10    1.72
  13  -3   1   -0.23    1.25
 -13   3  -1   -0.54    1.31
  13  -3   0   -1.31    1.26
 -13   3   0    1.18    1.42
  13  -3  -1    0.60    1.19
  13  -3  -2    8.04    1.59
 -12   3  -4    1.38    1.19
  12  -3   3    2.51    1.31
 -12   3  -3    1.96    1.20
  12  -3   2    4.42    1.30
 -12   3  -2    4.98    1.36
  12  -3   1    1.15    1.08
 -12   3  -1    0.98    1.23
  12  -3   0    0.22    1.08
 -12   3   0    0.56    1.32
  12  -3  -1   -0.64    1.09
 -12   3   1    0.51    1.34
  12  -3  -2    4.91    1.27
  12  -3  -3    3.31    1.25
  12  -3  -4    1.11    1.17
 -11   3  -5    0.66    1.03
  11  -3   4    5.08    1.34
 -11   3  -4    5.26    1.27
  11  -3   3    3.09    1.13
 -11   3  -3    3.33    1.15
  11  -3   2    3.42    1.16
 -11   3  -2    3.31    1.14
  11  -3   1   11.60    1.60
 -11   3  -1   11.06    1.69
  11  -3   0   39.46    3.30
 -11   3   0   38.99    3.56
  11  -3  -1   11.77    1.71
 -11   3   1   13.42    1.88
  11  -3  -2    2.64    1.07
 -11   3   2    3.74    1.30
  11  -3  -3    4.43    1.17
  11  -3  -4    6.45    1.33
  11  -3  -5    2.24    1.11
 -10   3  -6   -0.02    0.90
 -10   3  -5    1.42    0.98
  10  -3   4   46.53    3.63
 -10   3  -4   40.27    3.53
  10  -3   3    0.75    0.90
 -10   3  -3    0.47    0.91
  10  -3   2    0.28    0.90
 -10   3  -2    2.37    1.00
  10  -3   1    8.33    1.20
 -10   3  -1    7.16    1.33
  10  -3   0    1.88    0.90
 -10   3   0    2.92    1.09
  10  -3  -1    5.78    1.07
 -10   3   1    7.61    1.37
  10  -3  -2    2.27    0.90
 -10   3   2    1.23    1.02
  10  -3  -3    1.23    0.85
  10  -3  -4   35.48    3.01
  10  -3  -5    2.45    1.01
  10  -3  -6    2.45    1.09
  -9   3  -7   -0.67    0.94
  -9   3  -6    7.69    1.19
   9  -3   5    7.56    1.19
  -9   3  -5    5.75    1.11
  -9   3  -5    8.04    0.98
   9  -3   4    0.10    0.80
  -9   3  -4    0.14    0.55
  -9   3  -4   -0.08    0.77
   9  -3   3    9.30    1.22
  -9   3  -3    8.83    0.98
  -9   3  -3    7.56    1.16
   9  -3   2   15.78    1.69
  -9   3  -2   15.04    1.73
  -9   3  -2   18.70    1.36
   9  -3   1    5.84    0.98
  -9   3  -1    5.24    1.05
   9  -3   0   15.61    1.58
  -9   3   0   15.10    1.71
   9  -3  -1    6.39    1.01
  -9   3   1    6.15    1.14
   9  -3  -2   15.80    1.62
  -9   3   2   14.33    1.76
   9  -3  -3    7.84    1.14
  -9   3   3    9.64    1.41
   9  -3  -4    0.33    0.78
   9  -3  -5    6.83    1.18
   9  -3  -6   11.84    1.74
   9  -3  -7    3.83    1.24
  -8   3  -7    8.98    1.23
  -8   3  -6   35.24    2.83
   8  -3   5    2.31    0.89
  -8   3  -5    3.86    0.79
   8  -3   4    2.03    0.80
  -8   3  -4    1.48    0.62
   8  -3   3    6.59    0.95
  -8   3  -3    5.51    0.74
   8  -3   2   94.83    6.67
  -8   3  -2   85.32    6.69
   8  -3   1   45.24    3.62
  -8   3  -1   48.82    3.72
   8  -3   0    0.35    0.60
  -8   3   0    0.17    0.68
   8  -3  -1   44.15    3.48
  -8   3   1   46.75    3.66
   8  -3  -2   83.54    6.18
  -8   3   2   83.77    6.34
   8  -3  -3    4.18    0.83
  -8   3   3    5.67    1.08
   8  -3  -4    2.11    0.74
   8  -3  -5    3.43    0.91
   8  -3  -6   29.47    2.67
   8  -3  -7   10.55    1.56
   8  -3  -7    9.89    1.53
  -7   3  -8    1.95    1.06
  -7   3  -7    2.49    0.98
  -7   3  -6   46.74    3.52
   7  -3   5   16.18    1.63
  -7   3  -5   19.77    1.68
   7  -3   4    0.22    0.65
  -7   3  -4    0.38    0.59
   7  -3   3   35.51    2.79
   7  -3   2   96.27    7.04
   7  -3   1   16.60    1.50
  -7   3  -1   17.00    1.58
   7  -3   0    2.69    0.63
  -7   3   0    3.20    0.42
  -7   3   0    3.17    0.71
   7  -3  -1   16.08    1.47
  -7   3   1   15.57    1.54
   7  -3  -2   90.48    6.51
  -7   3   2   86.94    6.63
   7  -3  -3   29.64    2.38
  -7   3   3   30.09    2.60
   7  -3  -4    0.45    0.59
  -7   3   4    1.34    0.73
   7  -3  -5   17.10    1.72
   7  -3  -5   15.52    1.68
   7  -3  -6   39.47    3.12
   7  -3  -6   37.69    3.25
   7  -3  -7    1.96    1.08
   7  -3  -7    2.93    1.10
   7  -3  -8    1.78    1.05
   7  -3  -8    2.84    1.21
  -6   3  -8    0.48    1.05
  -6   3  -7    4.14    1.09
   6  -3   6   12.17    1.41
  -6   3  -6   15.01    1.61
   6  -3   5    1.95    0.69
  -6   3  -5    2.52    0.74
   6  -3   4   99.25    7.72
  -6   3  -4  113.80    7.25
   6  -3   3   14.74    1.35
   6  -3   2   31.47    2.46
   6  -3   1    2.45    0.55
   6  -3   0    2.68    0.55
  -6   3   0    2.17    0.62
   6  -3  -1    2.01    0.50
  -6   3   1    3.69    0.68
   6  -3  -2   27.11    2.20
  -6   3   2   29.26    2.35
   6  -3  -3   12.77    1.21
  -6   3   3   12.43    1.40
   6  -3  -4   95.22    6.26
   6  -3  -4   85.43    6.59
   6  -3  -5    1.56    0.76
   6  -3  -5    2.15    0.70
   6  -3  -6   13.60    1.56
   6  -3  -6   11.68    1.46
   6  -3  -7    1.73    0.96
   6  -3  -7    3.24    1.01
   6  -3  -8    1.38    0.89
   6  -3  -8    1.04    1.08
  -5   3  -9    3.17    1.22
  -5   3  -8   83.95    6.11
  -5   3  -7    4.83    1.11
   5  -3   6    6.26    0.83
  -5   3  -6    3.98    0.94
   5  -3   5   41.51    3.21
  -5   3  -5   42.35    3.12
   5  -3   4   30.11    2.49
  -5   3  -4   30.88    2.49
  -5   3  -4   35.14    2.49
   5  -3   3  103.82    7.64
  -5   3  -3  107.17    7.65
   5  -3   2   11.56    1.07
   5  -3   1   44.12    3.28
   5  -3   0  711.98   50.65
   5  -3  -1   44.09    3.17
  -5   3   1   41.10    3.22
   5  -3  -2   18.89    1.51
   5  -3  -3   88.85    5.80
  -5   3   3   69.43    5.92
   5  -3  -4   26.26    2.10
   5  -3  -4   26.28    2.15
   5  -3  -5   29.04    2.63
   5  -3  -5   34.42    2.63
  -5   3   5   34.92    2.46
   5  -3  -6    2.66    0.88
   5  -3  -6    1.82    0.81
   5  -3  -7    4.45    0.93
   5  -3  -7    4.75    1.06
   5  -3  -8   78.39    5.57
   5  -3  -8   70.32    5.57
   5  -3  -9    1.99    1.29
  -4   3  -9    6.95    1.50
  -4   3  -8    4.68    1.26
  -4   3  -7   13.77    1.67
   4  -3   6   10.78    1.21
  -4   3  -6   15.72    1.63
   4  -3   5   23.63    2.02
  -4   3  -5   25.53    2.11
  -4   3  -5   26.34    2.05
   4  -3   4  229.42   17.07
  -4   3  -4  246.81   15.94
  -4   3  -4  240.39   17.08
   4  -3   3   84.23    6.34
  -4   3  -3   90.88    6.35
   4  -3   2   52.64    3.59
  -4   3  -2   44.90    3.59
   4  -3   1   83.08    5.85
  -4   3  -1   78.42    5.85
   4  -3   0    8.99    0.86
  -4   3   0    9.88    0.87
   4  -3  -1   72.57    5.79
  -4   3   1   83.51    5.86
  -4   3   1   85.23    5.80
  -4   3   2   49.44    3.85
  -4   3   2   53.79    3.77
   4  -3  -3   79.49    5.48
   4  -3  -3   73.82    5.77
  -4   3   3   86.46    5.76
   4  -3  -4  194.63   14.71
   4  -3  -4  202.87   13.75
  -4   3   4  227.32   14.64
  -4   3   4  196.63   14.69
   4  -3  -5   15.95    1.65
   4  -3  -5   19.21    1.57
   4  -3  -5   22.17    1.73
   4  -3  -6   14.15    1.55
   4  -3  -6   11.33    1.37
   4  -3  -7   12.25    1.22
   4  -3  -7   10.22    1.41
   4  -3  -8    3.81    0.64
   4  -3  -8    3.14    1.13
   4  -3  -9    6.84    1.45
  -3   3  -9    0.12    1.10
  -3   3  -8   23.88    2.45
  -3   3  -7    0.74    0.88
   3  -3   6   62.02    4.77
  -3   3  -6   68.87    4.76
   3  -3   5    3.08    0.53
  -3   3  -5    2.61    0.51
  -3   3  -5    2.24    0.73
   3  -3   4   12.77    1.14
  -3   3  -4   14.11    1.17
   3  -3   3   15.17    1.33
  -3   3  -3   17.66    1.36
   3  -3   2  221.67   16.22
  -3   3  -2  232.94   16.24
   3  -3   1   11.94    0.96
  -3   3  -1   11.36    0.97
   3  -3   0  224.58   16.74
  -3   3   0  245.06   16.75
   3  -3  -1    9.87    0.81
  -3   3   1   11.08    0.83
  -3   3   1    8.13    0.82
   3  -3  -2  208.66   15.63
  -3   3   2  234.04   15.62
  -3   3   2  214.95   15.68
   3  -3  -3   15.08    1.20
   3  -3  -3   15.84    1.33
  -3   3   3   15.37    1.17
   3  -3  -4   13.20    1.12
   3  -3  -4   12.17    1.27
   3  -3  -4   13.17    1.11
   3  -3  -5    2.15    0.64
   3  -3  -5    0.92    0.52
   3  -3  -5    2.71    0.43
   3  -3  -6   59.31    4.34
   3  -3  -6   59.80    4.39
   3  -3  -6   60.74    4.40
   3  -3  -7    0.01    0.77
   3  -3  -7    1.41    0.41
   3  -3  -8   21.90    2.26
   3  -3  -9   -0.99    1.08
  -2   3  -9    2.94    1.30
  -2   3  -8   21.65    2.36
  -2   3  -7    6.36    1.17
   2  -3   6  100.36    7.06
  -2   3  -6   98.79    6.85
  -2   3  -6   93.30    7.07
   2  -3   5   61.94    4.68
  -2   3  -5   67.83    4.61
  -2   3  -5   63.75    4.70
   2  -3   4   72.78    5.37
  -2   3  -4   75.37    5.38
   2  -3   3   63.27    4.81
  -2   3  -3   69.64    4.82
   2  -3   2  417.31   31.36
  -2   3  -2  464.39   31.37
   2  -3   1   58.26    4.02
  -2   3  -1   52.88    4.02
   2  -3   0  248.23   18.61
  -2   3   0  274.16   18.61
   2  -3  -1   48.14    3.97
  -2   3   1   62.43    3.98
   2  -3  -2  437.41   30.65
   2  -3  -2  434.03   28.45
  -2   3   2  432.05   30.63
  -2   3   2  419.85   30.65
   2  -3  -3   63.59    4.24
   2  -3  -3   59.89    4.41
   2  -3  -4   60.76    4.71
   2  -3  -4   64.35    4.51
   2  -3  -4   69.78    4.69
   2  -3  -5   56.25    4.08
   2  -3  -5   58.40    4.17
   2  -3  -5   57.77    4.17
   2  -3  -6   83.93    6.03
   2  -3  -6   85.25    6.00
   2  -3  -6   81.50    5.86
   2  -3  -7    4.36    0.96
   2  -3  -8   17.39    1.97
   2  -3  -9    1.86    1.16
  -1   3  -9   10.48    1.67
  -1   3  -8   34.18    3.00
  -1   3  -7   43.57    3.46
   1  -3   6   79.82    6.42
  -1   3  -6   95.45    6.29
  -1   3  -6   92.91    6.46
   1  -3   5   23.59    1.81
  -1   3  -5   21.54    1.99
  -1   3  -5   24.14    1.85
   1  -3   4  179.06   12.69
  -1   3  -4  177.15   11.94
  -1   3  -4  176.39   12.70
   1  -3   3   31.84    2.37
   1  -3   3   34.46    2.41
  -1   3  -3   29.51    2.35
   1  -3   2  371.89   25.63
  -1   3  -2  348.55   25.63
   1  -3   1  471.68   34.56
  -1   3  -1  500.24   34.56
   1  -3   0  324.30   23.82
  -1   3   0  345.45   23.83
   1  -3  -1  466.73   33.87
  -1   3   1  484.69   33.87
   1  -3  -2  326.83   23.19
   1  -3  -2  325.02   21.54
   1  -3  -3   26.20    2.00
   1  -3  -3   28.01    1.96
   1  -3  -4  155.34   10.41
   1  -3  -5   21.18    1.75
   1  -3  -6   83.07    5.80
   1  -3  -7   36.54    2.89
   1  -3  -8   28.69    2.52
   1  -3  -9    9.41    1.51
   0   3  -9    2.73    1.29
   0   3  -8    0.66    1.14
   0   3  -7   -0.86    0.80
   0  -3   6   58.17    4.34
   0   3  -6   62.30    4.39
   0   3  -6   58.57    4.38
   0  -3   5    0.11    0.37
   0   3  -5   -0.13    0.58
   0   3  -5    0.39    0.35
   0  -3   4  264.74   18.79
   0   3  -4  263.96   18.80
   0   3  -4  261.70   17.59
   0  -3   3    1.11    0.30
   0  -3   3    1.45    0.32
   0   3  -3    1.12    0.28
   0  -3   2  117.47    8.64
   0  -3   2  120.38    8.66
   0   3  -2  124.77    8.65
   0  -3   1    0.13    0.17
   0  -3   1    0.24    0.18
   0   3  -1    0.20    0.17
   0  -3   0    0.34    0.17
   0   3   0    0.14    0.16
   0  -3  -1    0.13    0.14
   0   3   1    0.04    0.15
   0  -3  -2  114.08    8.07
   0  -3  -2  109.85    8.07
   0  -3  -2  116.28    7.57
   0  -3  -3    0.88    0.35
   0  -3  -4  248.91   16.55
   0  -3  -5    0.36    0.49
   0  -3  -6   54.34    3.94
   0  -3  -6   54.79    3.93
   0  -3  -7    0.45    0.71
   0  -3  -8    2.38    0.94
   0  -3  -9    1.40    1.05
   1   3  -9    8.33    1.58
   1   3  -8   28.69    2.69
   1   3  -7   45.52    3.61
  -1  -3   6   89.80    6.06
   1   3  -6   81.40    6.10
   1   3  -6   78.05    5.93
  -1  -3   5   20.89    1.71
   1   3  -5   20.10    1.96
   1   3  -5   24.41    1.78
  -1  -3   4  168.10   11.94
   1   3  -4  178.86   11.97
   1   3  -4  160.70   11.24
   1   3  -4  159.55   11.97
  -1  -3   3   27.22    2.21
  -1  -3   3   27.99    2.28
   1   3  -3   31.46    2.26
   1   3  -3   32.28    2.25
  -1  -3   2  323.49   24.73
  -1  -3   2  329.25   24.75
   1   3  -2  382.41   24.75
   1   3  -2  354.51   24.76
  -1  -3   1  482.02   33.91
  -1  -3   1  473.82   33.90
   1   3  -1  475.47   33.92
   1   3  -1  474.15   33.90
  -1  -3   0  329.44   23.54
  -1  -3   0  326.79   23.54
   1   3   0  332.34   23.54
   1   3   0  333.01   23.55
  -1  -3  -1  419.19   29.79
   1   3   1  480.29   29.78
   1   3   1  383.85   27.58
   1   3   1  389.46   29.80
  -1  -3  -2  257.19   19.69
  -1  -3  -2  247.18   19.68
   1   3   2  323.93   19.65
  -1  -3  -3   29.84    2.20
  -1  -3  -3   30.29    2.26
  -1  -3  -3   32.12    2.26
  -1  -3  -4  161.21   11.21
  -1  -3  -4  167.43   11.94
  -1  -3  -4  174.39   11.97
  -1  -3  -5   21.04    1.79
  -1  -3  -5   23.02    1.65
  -1  -3  -6   78.79    5.55
  -1  -3  -6   75.90    5.41
  -1  -3  -7   44.23    3.34
  -1  -3  -8   31.29    2.33
  -1  -3  -8   29.66    2.59
  -1  -3  -9    9.39    1.48
   2   3  -9    2.57    1.32
   2   3  -8   17.88    2.07
   2   3  -7    4.19    1.10
  -2  -3   6   85.90    6.78
   2   3  -6   95.55    6.87
   2   3  -6   99.30    6.90
   2   3  -6   95.73    6.64
  -2  -3   5   63.49    4.36
   2   3  -5   56.28    4.42
   2   3  -5   56.87    4.28
   2   3  -5   60.82    4.43
  -2  -3   4   69.94    4.94
   2   3  -4   73.08    5.00
   2   3  -4   59.94    4.74
   2   3  -4   67.33    5.01
  -2  -3   3   63.50    4.62
  -2  -3   3   60.79    4.69
   2   3  -3   66.12    4.64
   2   3  -3   62.70    4.67
  -2  -3   2  424.95   30.12
  -2  -3   2  424.50   30.16
   2   3  -2  431.21   30.13
   2   3  -2  410.32   30.17
  -2  -3   1   45.46    3.78
  -2  -3   1   46.36    3.77
   2   3  -1   57.98    3.79
   2   3  -1   55.28    3.83
  -2  -3   0  211.75   15.81
  -2  -3   0  226.81   15.80
   2   3   0  221.40   15.81
   2   3   0  221.82   15.83
  -2  -3  -1   44.06    3.40
  -2  -3  -1   47.60    3.40
   2   3   1   44.24    3.43
   2   3   1   46.74    3.13
  -2  -3  -2  365.78   26.96
  -2  -3  -2  390.68   24.95
  -2  -3  -3   62.08    4.45
  -2  -3  -3   60.15    4.17
  -2  -3  -4   60.69    4.73
  -2  -3  -4   66.73    4.54
  -2  -3  -4   70.38    4.78
  -2  -3  -5   61.66    4.31
  -2  -3  -5   55.36    4.13
  -2  -3  -5   59.76    4.26
  -2  -3  -6   98.49    7.01
  -2  -3  -6  101.43    6.97
  -2  -3  -6   90.52    6.67
  -2  -3  -7    5.79    0.76
  -2  -3  -7    4.89    0.93
  -2  -3  -8   20.90    1.95
  -2  -3  -8   19.50    1.66
  -2  -3  -9    1.81    1.06
   3   3  -9   -1.10    1.10
   3   3  -8   21.69    2.37
   3   3  -7    0.09    0.87
   3   3  -7    0.64    0.65
  -3  -3   6   60.44    4.26
   3   3  -6   55.48    4.29
   3   3  -6   56.26    4.40
  -3  -3   5    2.04    0.52
   3   3  -5    3.62    0.68
   3   3  -5    2.79    0.80
   3   3  -5    2.39    0.71
  -3  -3   4   11.84    1.12
   3   3  -4   12.87    1.21
   3   3  -4   10.86    1.20
   3   3  -4   11.53    1.32
  -3  -3   3   14.58    1.21
   3   3  -3   11.62    1.31
   3   3  -3   11.97    1.23
   3   3  -3   14.30    1.32
  -3  -3   2  197.74   13.96
  -3  -3   2  189.68   13.99
   3   3  -2  182.74   13.99
   3   3  -2  204.81   13.96
  -3  -3   1    7.61    0.98
  -3  -3   1    8.47    0.96
   3   3  -1    7.79    0.98
   3   3  -1    8.10    0.98
  -3  -3   0  217.78   14.89
  -3  -3   0  187.57   14.89
   3   3   0  198.55   14.90
   3   3   0  223.61   14.92
  -3  -3  -1    8.37    0.92
  -3  -3  -1    8.17    0.93
   3   3   1    8.50    0.99
   3   3   1    9.04    0.98
   3   3   1   10.09    0.79
  -3  -3  -2  204.85   15.41
  -3  -3  -2  230.48   15.42
  -3  -3  -2  198.41   14.22
   3   3   2  226.86   14.28
  -3  -3  -3   14.56    1.21
  -3  -3  -3   13.66    1.18
  -3  -3  -3   15.59    1.24
   3   3   3   13.97    1.29
  -3  -3  -4   11.64    1.13
  -3  -3  -4   13.12    1.11
   3   3   4   11.49    1.14
  -3  -3  -5    3.33    0.64
  -3  -3  -5    3.74    0.56
  -3  -3  -6   58.66    3.95
  -3  -3  -6   45.31    3.87
  -3  -3  -6   57.41    3.84
  -3  -3  -7    0.65    0.69
  -3  -3  -7    0.59    0.51
  -3  -3  -8   23.10    1.92
  -3  -3  -8   21.63    2.07
  -3  -3  -9    0.10    0.99
   4   3  -9    7.21    1.61
   4   3  -8    5.35    1.02
   4   3  -8    1.04    1.17
   4   3  -7   12.15    1.54
   4   3  -7   10.13    1.50
  -4  -3   6   14.51    1.22
   4   3  -6    8.59    1.35
   4   3  -6   10.98    1.53
  -4  -3   5   22.69    1.88
   4   3  -5   22.84    2.13
   4   3  -5   20.47    2.03
   4   3  -5   24.11    2.09
  -4  -3   4  209.36   14.81
   4   3  -4  213.66   14.87
   4   3  -4  197.05   13.77
   4   3  -4  202.67   14.91
  -4  -3   3   80.71    5.63
   4   3  -3   65.27    5.64
   4   3  -3   76.66    5.61
   4   3  -3   77.56    5.18
   4   3  -2   44.93    3.55
   4   3  -2   48.42    3.63
   4   3  -2   44.69    3.19
  -4  -3   1   75.30    5.66
  -4  -3   1   65.55    5.67
   4   3  -1   83.00    5.68
   4   3  -1   78.71    5.68
  -4  -3   0    5.91    0.89
  -4  -3   0    7.09    1.01
   4   3   0    7.10    0.95
   4   3   0    8.89    1.00
  -4  -3  -1   69.80    5.63
  -4  -3  -1   79.44    5.66
   4   3   1   77.87    5.11
   4   3   1   77.71    5.69
  -4  -3  -2   50.32    3.64
  -4  -3  -2   53.01    3.64
   4   3   2   41.95    3.31
  -4  -3  -3   81.24    5.43
  -4  -3  -3   81.90    5.89
  -4  -3  -3   86.43    5.88
   4   3   3   71.82    5.91
  -4  -3  -4  214.65   14.91
  -4  -3  -4  223.51   14.87
  -4  -3  -4  215.33   13.82
   4   3   4  177.03   14.92
  -4  -3  -5   21.46    1.78
  -4  -3  -5   21.94    1.78
  -4  -3  -5   23.26    1.86
   4   3   5   22.76    1.88
  -4  -3  -6   11.51    1.23
  -4  -3  -6   12.69    1.35
  -4  -3  -7   10.30    1.26
  -4  -3  -7   11.02    1.21
  -4  -3  -8    3.93    0.82
  -4  -3  -8    2.83    0.97
  -4  -3  -9    7.88    1.09
  -4  -3  -9    6.70    1.34
   5   3  -9    1.33    1.23
   5   3  -8   69.48    5.43
   5   3  -8   75.74    5.68
   5   3  -7    3.57    1.11
   5   3  -7    4.48    1.10
   5   3  -6    5.25    1.05
   5   3  -6    5.83    1.16
  -5  -3   5   36.68    2.97
   5   3  -5   38.40    3.07
   5   3  -5   35.54    3.17
   5   3  -5   36.63    2.85
  -5  -3   4   25.18    2.29
   5   3  -4   25.99    2.29
   5   3  -4   26.15    2.45
   5   3  -4   23.76    2.08
  -5  -3   3   87.85    7.01
   5   3  -3  102.30    7.08
   5   3  -3   95.17    6.99
   5   3  -3   89.80    6.37
   5   3  -2   12.07    1.34
   5   3  -2    9.83    0.97
   5   3  -2   11.78    1.36
  -5  -3   1   45.17    3.57
   5   3  -1   42.45    3.51
   5   3  -1   45.18    3.54
  -5  -3   0  700.66   47.26
  -5  -3   0  621.28   47.27
   5   3   0  605.59   47.23
   5   3   0  720.88   47.31
  -5  -3  -1   38.75    3.19
  -5  -3  -1   41.42    3.18
   5   3   1   38.89    3.16
   5   3   1   41.81    2.74
   5   3   2   19.14    1.44
   5   3   2   18.91    1.71
  -5  -3  -3   95.12    6.39
  -5  -3  -3   93.81    6.97
  -5  -3  -3  103.22    6.97
   5   3   3   88.14    6.99
  -5  -3  -4   28.17    2.14
  -5  -3  -4   28.70    2.33
  -5  -3  -4   29.36    2.30
   5   3   4   27.37    2.34
  -5  -3  -5   39.82    2.94
  -5  -3  -5   41.22    2.83
  -5  -3  -5   38.55    3.00
   5   3   5   34.18    3.01
  -5  -3  -6    5.20    0.88
  -5  -3  -6    6.86    0.96
  -5  -3  -7    4.55    0.86
  -5  -3  -7    4.45    0.93
  -5  -3  -8   70.25    5.12
  -5  -3  -8   71.37    5.35
  -5  -3  -9    2.57    1.10
   6   3  -8    0.67    1.20
   6   3  -8    0.14    1.12
   6   3  -7    1.16    1.00
   6   3  -7    1.79    1.16
   6   3  -6   12.91    1.59
   6   3  -6   11.66    1.71
  -6  -3   5    1.11    0.82
   6   3  -5    1.41    1.05
   6   3  -5    1.75    0.75
  -6  -3   4   88.10    7.10
   6   3  -4   87.29    6.43
   6   3  -4  107.30    7.21
  -6  -3   3   11.30    1.67
   6   3  -3   17.27    1.77
   6   3  -3   12.44    1.25
  -6  -3   2   33.19    2.90
   6   3  -2   29.06    2.25
   6   3  -2   33.88    2.73
  -6  -3   1    1.78    0.83
   6   3  -1    2.66    0.76
   6   3  -1    3.11    0.36
  -6  -3   0    1.71    0.78
   6   3   0    1.91    0.71
  -6  -3  -1    2.46    0.70
  -6  -3  -1    1.11    0.69
   6   3   1    1.25    0.63
  -6  -3  -2   31.20    2.51
  -6  -3  -2   31.60    2.54
   6   3   2   27.62    2.50
  -6  -3  -3   13.48    1.11
  -6  -3  -3   13.94    1.45
  -6  -3  -3   14.00    1.39
   6   3   3   12.33    1.36
  -6  -3  -4  102.74    7.16
  -6  -3  -4   98.01    7.20
  -6  -3  -4   99.42    6.59
   6   3   4   89.05    7.18
  -6  -3  -5    2.01    0.61
  -6  -3  -5    2.06    0.73
   6   3   5    2.98    0.75
  -6  -3  -6   11.95    1.44
  -6  -3  -6   12.23    1.40
  -6  -3  -7    2.97    0.85
  -6  -3  -7    2.05    0.86
  -6  -3  -8    0.58    0.93
  -6  -3  -8    0.79    0.89
   7   3  -8    2.29    1.22
   7   3  -8    1.97    1.32
   7   3  -7    2.94    1.11
   7   3  -7    1.90    1.31
   7   3  -6   44.45    3.92
   7   3  -6   44.48    3.49
  -7  -3   5   15.76    1.97
   7   3  -5   18.57    2.15
   7   3  -5   16.55    1.68
  -7  -3   4   -0.28    0.99
   7   3  -4   -0.05    0.57
   7   3  -4    1.26    1.01
  -7  -3   3   38.35    3.31
   7   3  -3   36.46    3.13
   7   3  -3   35.00    2.66
  -7  -3   2  110.86    7.67
   7   3  -2   93.81    6.69
   7   3  -2   97.21    7.50
  -7  -3   1   18.93    1.88
   7   3  -1   14.34    1.68
  -7  -3   0    2.28    0.86
   7   3   0    2.39    0.79
  -7  -3  -1   14.45    1.63
   7   3   1   15.22    1.63
  -7  -3  -2   89.68    6.69
   7   3   2   88.49    6.67
  -7  -3  -3   33.99    2.70
   7   3   3   29.79    2.64
  -7  -3  -4    0.24    0.70
  -7  -3  -4   -1.37    0.67
  -7  -3  -4    0.18    0.46
   7   3   4    0.16    0.69
  -7  -3  -5   15.25    1.46
  -7  -3  -5   16.38    1.70
  -7  -3  -6   40.17    3.35
  -7  -3  -6   41.96    3.07
  -7  -3  -7    1.65    0.92
  -7  -3  -7    1.34    0.83
  -7  -3  -8    1.76    0.91
  -7  -3  -8    1.32    1.00
   8   3  -7    9.94    1.54
   8   3  -7   11.13    1.89
   8   3  -6   33.90    3.00
   8   3  -6   40.27    3.55
   8   3  -5    5.69    1.38
   8   3  -5    3.16    0.92
  -8  -3   4    2.98    1.25
   8   3  -4    2.47    0.74
   8   3  -4    3.35    1.10
  -8  -3   3    7.20    1.55
   8   3  -3    6.25    0.82
   8   3  -3    8.30    1.33
  -8  -3   2  104.55    7.72
   8   3  -2  102.68    6.70
   8   3  -2   92.83    7.56
  -8  -3   1   51.90    3.85
   8   3  -1   39.13    3.64
  -8  -3   0    0.36    0.83
   8   3   0    0.49    0.77
  -8  -3  -1   43.46    3.69
   8   3   1   46.24    3.64
  -8  -3  -2   87.28    6.54
   8   3   2   84.61    6.49
  -8  -3  -3    7.09    1.19
   8   3   3    4.41    1.06
  -8  -3  -4    2.38    0.91
   8   3   4    2.15    0.90
  -8  -3  -5    3.67    0.98
  -8  -3  -5    2.57    0.65
  -8  -3  -6   31.15    2.68
  -8  -3  -6   27.16    2.33
  -8  -3  -7   10.40    1.49
   9   3  -7    5.10    1.58
   9   3  -7    1.18    1.11
   9   3  -6   11.00    1.50
   9   3  -6   16.43    2.24
   9   3  -5    8.54    1.19
   9   3  -5   10.08    1.73
  -9  -3   4    4.19    1.40
   9   3  -4    1.55    1.10
   9   3  -4   -0.56    0.64
  -9  -3   3   12.53    1.86
   9   3  -3   10.08    1.57
  -9  -3   2   23.61    2.49
   9   3  -2   16.78    2.06
  -9  -3   1    6.04    1.37
   9   3  -1    4.99    1.16
  -9  -3   0   17.40    2.01
   9   3   0   16.05    1.85
  -9  -3  -1    6.51    1.29
   9   3   1    6.04    1.16
  -9  -3  -2   17.13    2.01
   9   3   2   15.29    1.82
  -9  -3  -3    8.56    1.37
   9   3   3    8.05    1.34
  -9  -3  -4    0.35    0.94
   9   3   4    0.26    0.93
  -9  -3  -5    7.72    1.41
  -9  -3  -6    8.69    1.50
  -9  -3  -7    0.33    1.10
  10   3  -6    3.83    1.51
  10   3  -5    5.52    1.53
 -10  -3   4   62.28    4.92
  10   3  -4   52.08    4.67
 -10  -3   3    5.23    1.55
  10   3  -3    1.22    1.14
 -10  -3   2    3.54    1.44
  10   3  -2    2.20    1.17
 -10  -3   1    8.53    1.66
  10   3  -1    7.73    1.43
 -10  -3   0    4.56    1.34
  10   3   0    3.60    1.24
 -10  -3  -1    8.44    1.54
  10   3   1    7.42    1.39
 -10  -3  -2    0.92    1.13
  10   3   2    2.09    1.12
 -10  -3  -3    1.16    1.12
  10   3   3    0.43    1.04
 -10  -3  -4   42.72    3.76
 -10  -3  -5    2.15    1.26
 -10  -3  -6    0.24    1.11
  11   3  -5    5.03    1.53
  11   3  -4    7.46    1.66
 -11  -3   3    9.16    1.89
  11   3  -3    5.46    1.55
 -11  -3   2    3.95    1.53
  11   3  -2    4.56    1.42
 -11  -3   1   15.26    2.17
  11   3  -1   12.08    1.83
 -11  -3   0   39.07    3.55
  11   3   0   32.62    3.25
 -11  -3  -1   11.16    1.86
  11   3   1   11.55    1.72
 -11  -3  -2    4.10    1.48
  11   3   2    1.85    1.25
 -11  -3  -3    3.14    1.39
  11   3   3    4.32    1.29
 -11  -3  -4    5.94    1.61
 -11  -3  -5    2.08    1.33
  12   3  -4    3.45    1.47
  12   3  -3    5.31    1.61
 -12  -3   2    8.53    1.90
  12   3  -2    7.28    1.71
 -12  -3   1    1.55    1.47
  12   3  -1    1.14    1.27
 -12  -3   0    2.20    1.56
  12   3   0    0.95    1.25
 -12  -3  -1    0.03    1.37
  12   3   1    0.97    1.22
 -12  -3  -2    4.74    1.59
  12   3   2    4.53    1.54
 -12  -3  -3    3.27    1.54
 -12  -3  -4    1.86    1.52
 -13  -3   2   13.99    2.33
  13   3  -2    8.12    1.88
 -13  -3   1    2.29    1.68
  13   3  -1    1.72    1.53
 -13  -3   0    2.96    1.77
  13   3   0    0.59    1.40
 -13  -3  -1    1.70    1.64
  13   3   1    1.68    1.44
 -13  -3  -2    7.11    1.92
  13   3   2    9.20    1.80
  13  -4   1    2.26    1.30
 -13   4  -1    2.40    1.53
  13  -4   0    0.27    1.28
 -13   4   0   -0.93    1.42
  13  -4  -1    2.92    1.29
  12  -4   3   -1.07    1.20
 -12   4  -3   -0.74    1.08
  12  -4   2    3.46    1.23
 -12   4  -2    1.93    1.19
  12  -4   1    2.13    1.21
 -12   4  -1    2.59    1.24
  12  -4   0    7.09    1.35
 -12   4   0    5.58    1.51
  12  -4  -1    1.82    1.16
 -12   4   1    2.15    1.36
  12  -4  -2    2.16    1.12
  12  -4  -3    1.00    1.14
 -11   4  -5    3.61    1.18
  11  -4   4   25.61    2.34
 -11   4  -4   19.70    2.22
  11  -4   3    4.32    1.25
 -11   4  -3    5.15    1.24
  11  -4   2    1.51    1.01
 -11   4  -2    1.67    1.06
  11  -4   1    4.12    1.13
 -11   4  -1    2.44    1.12
  11  -4   0    6.08    1.20
 -11   4   0    6.88    1.46
  11  -4  -1    2.39    1.00
 -11   4   1    4.53    1.31
  11  -4  -2    2.22    0.95
  11  -4  -3    4.62    1.16
  11  -4  -4   20.86    2.13
  11  -4  -5    4.27    1.21
 -10   4  -6   -0.25    0.89
 -10   4  -5    1.96    1.01
  10  -4   4    1.29    1.03
 -10   4  -4    0.27    0.88
  10  -4   3    5.65    1.15
 -10   4  -3    7.94    1.19
  10  -4   2    1.25    0.91
 -10   4  -2    0.62    0.92
  10  -4   1    6.17    1.08
 -10   4  -1    5.92    1.22
  10  -4   0   44.83    3.64
 -10   4   0   47.03    3.80
  10  -4  -1    4.64    0.99
 -10   4   1    5.56    1.28
  10  -4  -2    0.82    0.83
 -10   4   2    1.07    1.05
  10  -4  -3    6.97    1.12
  10  -4  -4    0.79    0.85
  10  -4  -5    2.96    1.03
  10  -4  -6    2.18    1.05
   9  -4   5   -0.76    0.90
  -9   4  -5    0.07    0.70
   9  -4   4    9.05    1.36
  -9   4  -4   11.31    1.22
   9  -4   3    1.19    0.83
  -9   4  -3    1.64    0.60
  -9   4  -3    1.33    0.84
   9  -4   2   23.83    2.03
  -9   4  -2   20.46    2.11
   9  -4   1    3.35    0.81
  -9   4  -1    3.13    0.91
   9  -4   0    4.70    0.89
  -9   4   0    5.77    1.10
   9  -4  -1    4.65    0.86
  -9   4   1    3.35    0.99
   9  -4  -2   19.72    1.86
  -9   4   2   22.20    2.20
   9  -4  -3    1.74    0.74
  -9   4   3    1.76    0.95
   9  -4  -4    9.93    1.33
   9  -4  -5    0.85    0.83
   9  -4  -6    8.95    1.36
  -8   4  -7    0.08    0.88
  -8   4  -6   46.73    3.54
   8  -4   5    9.45    1.32
  -8   4  -5   11.57    1.34
   8  -4   4    0.24    0.72
  -8   4  -4   -0.33    0.62
   8  -4   3   19.49    1.79
   8  -4   2   86.25    6.37
   8  -4   1    2.45    0.76
  -8   4  -1    3.91    0.82
   8  -4   0    4.35    0.75
  -8   4   0    2.89    0.82
   8  -4  -1    4.13    0.78
  -8   4   1    3.02    0.88
   8  -4  -2   81.05    6.04
  -8   4   2   82.79    6.22
   8  -4  -3   13.37    1.42
  -8   4   3   18.13    1.76
   8  -4  -4   -0.06    0.63
   8  -4  -5    9.03    1.26
   8  -4  -6   32.40    2.84
   8  -4  -7    1.16    0.99
  -7   4  -8    2.53    1.15
  -7   4  -7    7.13    1.25
  -7   4  -6   45.16    3.48
   7  -4   5    1.87    0.73
  -7   4  -5    3.35    0.82
   7  -4   4    1.44    0.73
  -7   4  -4    1.54    0.72
   7  -4   3    6.57    0.93
   7  -4   2  101.25    7.40
   7  -4   1   24.89    2.04
   7  -4   0   11.05    1.15
  -7   4   0   11.54    1.25
   7  -4  -1   25.87    1.95
  -7   4   1   21.37    2.03
   7  -4  -2   97.39    7.03
  -7   4   2   95.12    7.14
   7  -4  -3    5.32    0.79
  -7   4   3    5.95    0.99
   7  -4  -4    2.15    0.64
  -7   4   4    2.80    0.77
   7  -4  -5    2.66    0.76
   7  -4  -6   28.41    2.52
   7  -4  -7    6.09    1.25
   7  -4  -7    6.20    1.21
   7  -4  -8    1.75    1.19
   7  -4  -8    0.85    0.97
  -6   4  -8   25.48    2.55
  -6   4  -7    0.65    0.96
   6  -4   6    7.34    1.12
  -6   4  -6   11.98    1.48
   6  -4   5    2.31    0.68
  -6   4  -5    0.63    0.76
   6  -4   4    7.31    0.99
   6  -4   3    6.05    0.88
   6  -4   2   34.25    2.66
   6  -4   1    4.52    0.66
   6  -4   0  227.54   16.30
   6  -4  -1    5.79    0.75
  -6   4   1    6.16    0.83
   6  -4  -2   29.32    2.39
  -6   4   2   32.85    2.52
   6  -4  -3    6.10    0.82
  -6   4   3    6.54    0.94
   6  -4  -4    7.58    0.92
  -6   4   4    4.44    0.86
   6  -4  -5    1.84    0.82
   6  -4  -5    2.36    0.65
   6  -4  -6    9.52    1.29
   6  -4  -6    7.57    1.11
   6  -4  -7    1.23    1.01
   6  -4  -7   -0.68    0.82
   6  -4  -8   22.44    2.14
   6  -4  -8   21.82    2.39
  -5   4  -8    1.84    1.11
  -5   4  -7   19.47    2.12
   5  -4   6    1.90    0.69
  -5   4  -6    4.74    0.94
   5  -4   5   20.81    1.86
  -5   4  -5   22.64    2.01
   5  -4   4  247.70   17.74
   5  -4   3   32.83    2.55
   5  -4   2   18.63    1.54
   5  -4   1  119.81    8.63
   5  -4   0   25.38    1.98
   5  -4  -1  109.42    8.27
  -5   4   1  120.66    8.34
   5  -4  -2    9.55    0.92
   5  -4  -3   30.67    2.23
  -5   4   3   27.20    2.37
   5  -4  -5   18.02    1.60
   5  -4  -5   18.04    1.70
  -5   4   5   18.06    1.39
   5  -4  -6    3.81    0.89
   5  -4  -6    2.81    0.77
   5  -4  -7   16.23    1.67
   5  -4  -7   14.22    1.80
   5  -4  -8    1.59    1.13
  -4   4  -9    1.93    1.22
  -4   4  -8   84.39    6.20
  -4   4  -7   10.59    1.48
   4  -4   6    7.19    0.97
  -4   4  -6    4.75    1.08
   4  -4   5   17.94    1.56
  -4   4  -5   17.13    1.74
  -4   4  -5   19.55    1.65
   4  -4   4   36.31    2.87
  -4   4  -4   39.57    2.90
   4  -4   3   16.00    1.45
  -4   4  -3   18.58    1.50
   4  -4   1   80.60    6.19
  -4   4  -1   91.10    6.22
   4  -4   0  762.50   58.00
  -4   4   0  869.38   58.02
   4  -4  -1   80.14    6.00
  -4   4   1   86.41    6.01
  -4   4   2   48.27    3.34
  -4   4   2   42.87    3.40
   4  -4  -3   15.73    1.19
  -4   4   3   12.73    1.30
   4  -4  -4   32.75    2.63
   4  -4  -4   33.25    2.55
  -4   4   4   30.02    2.57
  -4   4   4   39.03    2.49
   4  -4  -5   13.97    1.44
   4  -4  -5   14.88    1.35
   4  -4  -6    2.97    0.83
   4  -4  -6    1.89    0.68
   4  -4  -7    7.20    1.19
   4  -4  -7    7.86    0.99
   4  -4  -8   68.99    5.17
   4  -4  -9    1.64    1.14
  -3   4  -9    0.48    1.25
  -3   4  -8    0.71    1.05
  -3   4  -7    1.74    1.02
   3  -4   6   15.68    1.48
  -3   4  -6   19.42    1.92
   3  -4   5    6.70    0.89
  -3   4  -5    8.28    0.89
  -3   4  -5    6.38    1.03
   3  -4   4  135.82   10.02
  -3   4  -4  143.12   10.03
   3  -4   3    5.53    0.67
  -3   4  -3    5.95    0.69
   3  -4   2  170.18   12.78
  -3   4  -2  187.53   12.80
   3  -4   1   26.27    2.14
  -3   4  -1   31.14    2.16
   3  -4   0    5.84    0.64
  -3   4   0    6.61    0.64
   3  -4  -1   27.22    2.11
  -3   4   1   30.02    2.13
   3  -4  -2  169.89   12.23
  -3   4   2  181.03   12.23
  -3   4   2  163.08   12.26
   3  -4  -3    5.59    0.57
   3  -4  -3    4.68    0.72
  -3   4   3    6.68    0.53
  -3   4   3    3.99    0.62
   3  -4  -4  120.81    8.21
   3  -4  -4  121.51    8.68
   3  -4  -5    5.16    0.69
   3  -4  -5    7.93    1.02
   3  -4  -6   13.58    1.53
   3  -4  -6   15.52    1.30
   3  -4  -7    0.76    0.85
   3  -4  -8    0.92    0.96
   3  -4  -9    1.66    1.21
  -2   4  -9   15.75    2.10
  -2   4  -8   18.87    2.27
  -2   4  -7   58.01    4.44
   2  -4   6   81.51    6.38
  -2   4  -6   92.99    6.43
  -2   4  -6   89.72    6.24
   2  -4   5   25.48    2.03
  -2   4  -5   27.05    2.03
  -2   4  -5   24.10    2.19
   2  -4   4   27.08    2.19
  -2   4  -4   30.11    2.19
   2  -4   3   31.14    2.37
  -2   4  -3   32.16    2.38
   2  -4   2  262.78   18.74
  -2   4  -2  262.94   18.74
   2  -4   1  459.62   34.00
  -2   4  -1  496.17   34.00
   2  -4   0   48.06    3.68
  -2   4   0   53.74    3.68
   2  -4  -1  446.14   33.41
  -2   4   1  493.81   33.42
   2  -4  -2  246.96   18.76
  -2   4   2  276.86   18.76
  -2   4   2  267.60   18.79
   2  -4  -3   28.14    1.97
   2  -4  -3   25.06    2.02
   2  -4  -4   25.80    1.92
   2  -4  -4   26.92    2.07
   2  -4  -5   22.10    1.70
   2  -4  -5   18.13    1.50
   2  -4  -6   82.29    5.79
   2  -4  -7   48.14    3.63
   2  -4  -8   14.87    1.73
   2  -4  -9   12.99    1.76
  -1   4  -9    3.38    1.38
  -1   4  -8   12.73    1.75
  -1   4  -7    3.32    1.06
   1  -4   6  117.72    8.32
  -1   4  -6  113.17    8.35
  -1   4  -6  114.67    8.02
   1  -4   5   86.16    6.27
  -1   4  -5   87.72    6.08
  -1   4  -5   86.13    6.29
   1  -4   4  131.91    9.72
  -1   4  -4  138.96    9.73
   1  -4   3  181.38   13.60
   1  -4   3  196.70   13.64
  -1   4  -3  193.02   13.61
   1  -4   2  220.13   16.49
  -1   4  -2  242.55   16.50
   1  -4   1   92.51    6.95
  -1   4  -1  101.26    6.95
   1  -4   0  285.40   20.86
  -1   4   0  300.69   20.87
   1  -4  -1   96.42    6.91
  -1   4   1   97.00    6.92
   1  -4  -2  222.57   15.77
  -1   4   2  221.00   15.77
   1  -4  -3  174.48   12.30
   1  -4  -3  171.22   11.54
   1  -4  -4  121.84    8.23
   1  -4  -5   72.78    5.07
   1  -4  -6   94.16    6.52
   1  -4  -7    2.31    0.86
   1  -4  -8   12.26    1.66
   1  -4  -9    2.47    1.06
   0   4  -9   -0.30    1.18
   0   4  -8   18.90    2.17
   0   4  -7   -0.39    0.86
   0  -4   6   67.11    4.79
   0   4  -6   60.69    4.76
   0   4  -6   66.60    4.82
   0  -4   5   -0.20    0.39
   0   4  -5    0.12    0.63
   0   4  -5    0.54    0.40
   0  -4   4    3.80    0.54
   0   4  -4    4.31    0.55
   0  -4   3    5.44    0.64
   0  -4   3    6.46    0.70
   0   4  -3    6.49    0.71
   0  -4   2  160.67   11.80
   0  -4   2  167.05   11.82
   0   4  -2  167.57   11.80
   0  -4   1    8.70    0.75
   0  -4   1    8.40    0.76
   0   4  -1    9.37    0.76
   0  -4   0   87.92    6.44
   0  -4   0   89.17    6.43
   0   4   0   90.32    6.44
   0  -4  -1    8.07    0.65
   0   4   1    7.33    0.66
   0  -4  -2  149.38   10.31
   0  -4  -2  160.58   10.31
   0   4   2  123.86   10.33
   0  -4  -3    4.69    0.46
   0  -4  -3    5.31    0.68
   0  -4  -3    5.19    0.45
   0  -4  -4    4.17    0.65
   0  -4  -5    0.35    0.50
   0  -4  -6   64.14    4.58
   0  -4  -7    0.96    0.77
   0  -4  -8   20.48    2.07
   0  -4  -9    0.19    1.01
   1   4  -9    0.70    1.24
   1   4  -8   13.25    1.76
   1   4  -7    3.26    1.09
  -1  -4   6  104.57    7.96
   1   4  -6  114.69    8.03
   1   4  -6  112.40    7.72
  -1  -4   5   81.59    5.98
   1   4  -5   84.01    6.02
   1   4  -5   81.71    5.84
  -1  -4   4  133.82    9.27
   1   4  -4  121.14    9.30
   1   4  -4  131.83    9.29
  -1  -4   3  174.23   12.52
  -1  -4   3  177.69   12.56
   1   4  -3  185.43   12.53
   1   4  -3  162.35   12.54
  -1  -4   2  229.67   16.20
  -1  -4   2  232.34   16.23
   1   4  -2  214.97   16.23
   1   4  -2  230.88   16.21
  -1  -4   1   95.73    6.79
  -1  -4   1   95.89    6.78
   1   4  -1   94.79    6.78
   1   4  -1   90.02    6.80
  -1  -4   0  279.30   20.15
  -1  -4   0  282.14   20.14
   1   4   0  290.16   20.15
   1   4   0  278.29   20.15
  -1  -4  -1   89.25    6.56
  -1  -4  -1   88.39    6.58
   1   4   1   95.97    6.56
   1   4   1   91.52    6.60
  -1  -4  -2  199.99   15.80
   1   4   2  242.66   15.81
   1   4   2  221.29   15.75
  -1  -4  -3  168.54   10.55
  -1  -4  -3  147.90   11.30
  -1  -4  -4  124.32    8.76
  -1  -4  -4  121.09    8.27
  -1  -4  -5   74.11    5.21
  -1  -4  -5   71.80    5.43
  -1  -4  -5   79.84    5.39
  -1  -4  -6  103.65    7.76
  -1  -4  -6  106.32    7.42
  -1  -4  -6  114.45    7.72
  -1  -4  -7    2.88    0.83
  -1  -4  -8   11.46    1.50
  -1  -4  -9    2.38    1.06
   2   4  -9   13.54    1.95
   2   4  -8   13.35    1.76
   2   4  -7   50.25    3.92
  -2  -4   6   79.85    5.65
   2   4  -6   76.04    5.57
   2   4  -6   73.87    5.72
   2   4  -6   79.74    5.75
  -2  -4   5   22.82    1.89
   2   4  -5   25.95    2.00
   2   4  -5   23.27    1.99
   2   4  -5   22.72    2.13
  -2  -4   4   25.42    2.00
   2   4  -4   21.86    2.05
   2   4  -4   28.86    2.07
   2   4  -4   24.80    2.09
  -2  -4   3   28.10    2.34
   2   4  -3   33.99    2.39
   2   4  -3   29.61    2.42
  -2  -4   2  242.80   18.26
  -2  -4   2  245.25   18.24
   2   4  -2  273.65   18.26
   2   4  -2  259.19   18.29
  -2  -4   1  463.28   33.02
  -2  -4   1  457.29   33.02
   2   4  -1  462.01   33.06
   2   4  -1  470.24   33.02
  -2  -4   0   47.53    3.51
  -2  -4   0   46.50    3.54
   2   4   0   48.02    3.56
   2   4   0   47.61    3.54
  -2  -4  -1  425.47   31.39
   2   4   1  456.68   31.45
   2   4   1  439.30   31.42
  -2  -4  -2  204.35   14.52
  -2  -4  -2  179.47   14.49
   2   4   2  223.46   14.51
  -2  -4  -3   23.94    1.95
  -2  -4  -3   27.70    1.85
   2   4   3   23.78    1.89
  -2  -4  -4   24.50    1.92
  -2  -4  -4   25.16    1.89
  -2  -4  -4   24.69    1.87
  -2  -4  -5   24.05    1.85
  -2  -4  -5   23.61    1.89
  -2  -4  -5   23.30    1.76
  -2  -4  -6   74.58    5.63
  -2  -4  -6   81.06    5.57
  -2  -4  -6   76.68    5.41
  -2  -4  -7   50.67    3.74
  -2  -4  -7   50.09    3.72
  -2  -4  -8   15.63    1.36
  -2  -4  -8   13.97    1.65
  -2  -4  -9   10.33    1.46
   3   4  -9    0.91    1.22
   3   4  -8    0.58    1.03
   3   4  -7    0.07    0.94
   3   4  -7    1.78    0.73
  -3  -4   6   15.05    1.33
   3   4  -6   11.28    1.55
   3   4  -6   15.84    1.55
  -3  -4   5    6.26    0.91
   3   4  -5    7.62    0.99
   3   4  -5    5.60    1.01
   3   4  -5    5.89    0.91
  -3  -4   4  130.48    9.39
   3   4  -4  139.39    9.46
   3   4  -4  120.55    8.83
   3   4  -4  128.63    9.48
  -3  -4   3    4.83    0.71
   3   4  -3    6.45    0.79
   3   4  -3    4.90    0.83
  -3  -4   2  168.07   11.67
  -3  -4   2  155.14   11.69
   3   4  -2  153.12   11.72
   3   4  -2  169.42   11.66
  -3  -4   1   24.28    1.96
  -3  -4   1   23.40    1.99
   3   4  -1   24.47    1.96
   3   4  -1   22.50    2.01
  -3  -4   0    3.83    0.63
  -3  -4   0    3.70    0.71
   3   4   0    5.04    0.69
   3   4   0    3.67    0.71
  -3  -4  -1   26.99    1.97
  -3  -4  -1   22.45    1.95
   3   4   1   20.91    1.71
   3   4   1   20.61    1.94
   3   4   1   26.73    2.00
  -3  -4  -2  160.76   10.82
  -3  -4  -2  138.52   10.80
  -3  -4  -3    5.11    0.60
  -3  -4  -3    5.56    0.75
  -3  -4  -3    5.21    0.65
   3   4   3    3.63    0.68
  -3  -4  -4  130.99    8.64
  -3  -4  -4  126.01    9.27
  -3  -4  -5    7.61    0.88
  -3  -4  -5    6.87    0.88
  -3  -4  -6   16.04    1.35
  -3  -4  -6   13.29    1.41
  -3  -4  -6   14.26    1.20
  -3  -4  -7    1.42    0.74
  -3  -4  -7    1.47    0.56
  -3  -4  -8    1.16    0.63
  -3  -4  -8    1.03    0.84
  -3  -4  -9    1.98    0.98
   4   4  -9    1.04    1.28
   4   4  -8   60.58    4.68
   4   4  -7    7.72    1.16
   4   4  -7    5.50    1.21
  -4  -4   6    4.20    0.75
   4   4  -6    7.31    1.07
   4   4  -6    5.74    1.07
  -4  -4   5   15.76    1.54
   4   4  -5   16.85    1.80
   4   4  -5   20.07    1.79
   4   4  -5   14.68    1.62
  -4  -4   4   34.89    2.83
   4   4  -4   33.18    2.72
   4   4  -4   35.02    2.99
   4   4  -4   37.66    2.88
  -4  -4   3   14.93    1.46
   4   4  -3   11.17    1.45
   4   4  -3   11.99    1.27
   4   4  -3   14.81    1.40
   4   4  -2   42.00    3.14
   4   4  -2   36.94    3.23
  -4  -4   1   86.43    5.81
  -4  -4   1   70.04    5.80
   4   4  -1   74.49    5.77
   4   4  -1   78.55    5.84
  -4  -4   0  870.08   57.46
  -4  -4   0  689.10   57.44
   4   4   0  878.42   57.49
   4   4   0  786.15   57.48
  -4  -4  -1   68.92    5.83
  -4  -4  -1   84.40    5.87
   4   4   1   81.48    5.92
   4   4   1   81.04    5.89
   4   4   1   78.10    5.31
  -4  -4  -2   37.65    3.08
  -4  -4  -2   42.24    3.10
  -4  -4  -3   16.25    1.45
  -4  -4  -3   14.44    1.43
  -4  -4  -3   14.09    1.29
   4   4   3   18.77    1.52
  -4  -4  -4   36.11    2.78
  -4  -4  -4   35.80    2.61
  -4  -4  -4   36.09    2.73
   4   4   4   34.36    2.84
  -4  -4  -5   18.07    1.58
  -4  -4  -5   16.76    1.47
  -4  -4  -5   18.13    1.55
  -4  -4  -6    7.22    0.99
  -4  -4  -6    6.13    0.94
  -4  -4  -7    7.38    1.07
  -4  -4  -7    7.71    1.10
  -4  -4  -8   64.36    4.81
  -4  -4  -8   68.60    5.03
  -4  -4  -9    1.90    1.00
   5   4  -8    2.23    1.10
   5   4  -8    0.35    1.13
   5   4  -7   14.19    1.89
   5   4  -7   16.83    1.95
   5   4  -6    1.23    0.98
   5   4  -6    0.69    0.83
  -5  -4   5   17.80    1.78
   5   4  -5   17.78    1.96
   5   4  -5   18.16    1.81
   5   4  -5   20.79    1.99
  -5  -4   4  226.09   15.64
   5   4  -4  220.33   15.66
   5   4  -4  209.79   14.45
   5   4  -4  206.66   15.71
  -5  -4   3   29.94    2.65
   5   4  -3   30.16    2.55
   5   4  -3   28.25    2.25
   5   4  -3   30.70    2.66
  -5  -4   2    7.64    1.20
  -5  -4   1  118.25    9.19
   5   4  -1  130.09    9.19
  -5  -4   0   28.37    2.48
  -5  -4   0   25.39    2.45
   5   4   0   28.24    2.40
  -5  -4  -1  121.47    8.42
  -5  -4  -1  104.05    8.41
   5   4   1  119.62    7.65
   5   4   1  112.02    8.44
  -5  -4  -2   16.85    1.56
  -5  -4  -2   16.04    1.64
  -5  -4  -3   32.81    2.61
  -5  -4  -3   30.40    2.60
   5   4   3   33.13    2.66
  -5  -4  -4  228.18   15.76
  -5  -4  -4  226.45   17.07
  -5  -4  -4  259.92   17.05
   5   4   4  234.72   17.12
  -5  -4  -5   20.25    1.76
  -5  -4  -5   19.26    1.89
   5   4   5   24.43    1.94
  -5  -4  -6    2.05    0.71
  -5  -4  -6    1.74    0.69
  -5  -4  -7   15.97    1.60
  -5  -4  -7   15.19    1.65
  -5  -4  -8    1.92    0.97
  -5  -4  -8    2.51    0.88
   6   4  -8   22.75    2.63
   6   4  -8   21.45    2.41
   6   4  -7   -0.29    1.11
   6   4  -7    0.38    0.88
   6   4  -6    7.35    1.46
   6   4  -6    8.05    1.21
  -6  -4   5    0.99    0.89
   6   4  -5    2.43    0.78
   6   4  -5    1.72    1.03
  -6  -4   4    4.07    1.19
   6   4  -4    5.33    0.86
   6   4  -4    6.48    1.24
  -6  -4   3    4.61    1.23
   6   4  -3    4.65    0.73
   6   4  -3    7.59    1.21
  -6  -4   2   33.33    3.09
   6   4  -2   38.18    3.06
   6   4  -2   34.48    2.53
  -6  -4   1    8.34    1.24
   6   4  -1    6.53    1.12
  -6  -4   0  220.30   16.29
   6   4   0  228.37   16.28
  -6  -4  -1    4.94    0.93
   6   4   1    4.41    0.89
   6   4   1    4.91    0.56
  -6  -4  -2   31.37    2.53
  -6  -4  -2   32.76    2.55
   6   4   2   27.52    2.49
   6   4   2   28.06    2.13
  -6  -4  -3    4.90    0.89
  -6  -4  -3    4.98    0.94
   6   4   3    5.82    0.91
  -6  -4  -4    6.53    1.00
  -6  -4  -4    5.48    0.76
  -6  -4  -4    6.22    0.96
   6   4   4    5.92    0.96
  -6  -4  -5    2.01    0.61
  -6  -4  -5    1.97    0.79
  -6  -4  -6    8.07    1.17
  -6  -4  -6    9.44    1.21
  -6  -4  -7    0.59    0.79
  -6  -4  -7    1.12    0.83
  -6  -4  -8   21.33    2.14
  -6  -4  -8   20.40    2.06
   7   4  -8    1.66    1.39
   7   4  -8    1.40    1.16
   7   4  -7    7.77    1.34
   7   4  -7    7.56    1.64
   7   4  -6   41.60    3.31
   7   4  -6   41.88    3.81
  -7  -4   5    2.04    1.10
   7   4  -5    2.88    1.17
   7   4  -5    2.22    0.79
  -7  -4   4    1.20    1.14
   7   4  -4    3.74    1.12
   7   4  -4    1.77    0.68
  -7  -4   3    5.69    1.38
   7   4  -3    6.92    0.86
   7   4  -3    8.92    1.41
  -7  -4   2  123.35    8.70
   7   4  -2  108.35    7.65
   7   4  -2  112.61    8.57
  -7  -4   1   30.00    2.60
   7   4  -1   27.06    2.45
   7   4  -1   25.19    1.87
  -7  -4   0   12.72    1.59
   7   4   0   12.36    1.51
  -7  -4  -1   22.02    2.28
   7   4   1   28.27    2.31
  -7  -4  -2   92.86    7.15
   7   4   2   97.73    7.17
  -7  -4  -3    6.19    1.07
   7   4   3    6.31    1.07
  -7  -4  -4    1.92    0.87
   7   4   4    3.00    0.84
  -7  -4  -5    2.55    0.89
  -7  -4  -5    2.09    0.67
  -7  -4  -6   33.52    2.79
  -7  -4  -6   39.23    3.08
  -7  -4  -7    7.44    1.25
  -7  -4  -7    6.39    1.05
  -7  -4  -8    1.36    0.90
  -7  -4  -8    1.53    1.06
   8   4  -7   -0.48    1.35
   8   4  -7   -0.08    0.99
   8   4  -6   46.33    3.65
   8   4  -6   47.86    4.15
   8   4  -5   14.09    1.89
   8   4  -5    9.55    1.28
  -8  -4   4    1.09    1.16
   8   4  -4    0.53    0.63
   8   4  -4    1.32    1.09
  -8  -4   3   25.42    2.69
   8   4  -3   24.32    2.37
   8   4  -3   20.56    1.80
  -8  -4   2  114.18    7.97
   8   4  -2  100.19    7.79
   8   4  -2   96.81    6.88
  -8  -4   1    4.59    1.24
   8   4  -1    4.11    1.09
  -8  -4   0    4.21    1.15
   8   4   0    5.16    1.07
  -8  -4  -1    2.72    1.02
   8   4   1    4.06    1.04
  -8  -4  -2   81.20    6.24
   8   4   2   81.21    6.20
  -8  -4  -3   18.60    1.84
   8   4   3   14.57    1.75
  -8  -4  -4    0.43    0.92
   8   4   4    1.46    0.84
  -8  -4  -5    9.96    1.45
  -8  -4  -6   42.12    3.06
  -8  -4  -6   38.33    3.43
  -8  -4  -7   -0.48    0.98
   9   4  -7    3.19    1.58
   9   4  -6   17.21    2.38
   9   4  -6   12.62    1.60
   9   4  -5    3.37    1.41
   9   4  -5    0.29    0.79
  -9  -4   4   16.68    2.32
   9   4  -4   15.54    2.10
   9   4  -4   11.12    1.44
  -9  -4   3    4.17    1.47
   9   4  -3    2.04    1.16
  -9  -4   2   35.04    3.23
   9   4  -2   27.93    2.94
  -9  -4   1    6.89    1.48
   9   4  -1    4.59    1.22
  -9  -4   0    6.73    1.38
   9   4   0    6.13    1.25
  -9  -4  -1    2.46    1.13
   9   4   1    3.87    1.08
  -9  -4  -2   21.77    2.30
   9   4   2   22.23    2.32
  -9  -4  -3   -0.12    0.94
   9   4   3    1.80    0.94
  -9  -4  -4    9.35    1.48
  -9  -4  -5    0.24    1.00
  -9  -4  -6   11.89    1.72
  10   4  -6    4.18    1.61
  10   4  -5    7.72    1.65
 -10  -4   4    4.64    1.59
 -10  -4   3   17.76    2.46
  10   4  -3   11.67    1.91
 -10  -4   2    3.77    1.41
  10   4  -2    1.71    1.17
 -10  -4   1    8.06    1.61
  10   4  -1    7.00    1.45
 -10  -4   0   52.87    4.37
  10   4   0   48.64    4.22
 -10  -4  -1    6.82    1.48
  10   4   1    6.64    1.43
 -10  -4  -2    0.52    1.11
  10   4   2    1.78    1.07
 -10  -4  -3    5.97    1.45
  10   4   3    9.10    1.44
 -10  -4  -4    0.18    1.20
 -10  -4  -5    3.36    1.35
 -10  -4  -6    0.12    1.21
  11   4  -5    8.59    1.84
  11   4  -4   32.96    3.25
 -11  -4   3   12.09    2.07
  11   4  -3    7.34    1.75
 -11  -4   2    4.99    1.68
  11   4  -2    1.83    1.29
 -11  -4   1    7.37    1.76
  11   4  -1    4.61    1.43
 -11  -4   0    8.40    1.74
  11   4   0    8.18    1.59
 -11  -4  -1    3.37    1.48
  11   4   1    5.08    1.42
 -11  -4  -2    1.12    1.30
  11   4   2    3.43    1.33
 -11  -4  -3    5.97    1.63
  11   4   3    7.02    1.53
 -11  -4  -4   24.28    2.67
 -11  -4  -5    4.06    1.54
  12   4  -3    2.22    1.48
 -12  -4   2    6.56    1.81
  12   4  -2    6.23    1.69
 -12  -4   1    5.09    1.68
  12   4  -1    3.05    1.49
 -12  -4   0   10.29    1.98
  12   4   0    8.38    1.77
 -12  -4  -1    2.66    1.60
  12   4   1    5.68    1.53
 -12  -4  -2    4.40    1.66
  12   4   2    4.19    1.45
 -12  -4  -3    0.81    1.45
 -13  -4   1    7.08    1.95
  13   4  -1    5.38    1.82
 -13  -4   0    1.49    1.70
  13   4   0    1.22    1.52
 -13  -4  -1    4.27    1.79
  13   4   1    3.92    1.64
  12  -5   3    0.47    1.23
 -12   5  -3    0.64    1.11
  12  -5   2    1.21    1.15
 -12   5  -2    2.16    1.19
  12  -5   1    3.00    1.22
 -12   5  -1    2.97    1.34
  12  -5   0    3.35    1.17
 -12   5   0    2.16    1.33
  12  -5  -1    2.45    1.17
  12  -5  -2    2.28    1.11
  12  -5  -3    1.02    1.13
  11  -5   4   -0.10    1.04
 -11   5  -4    0.74    0.97
  11  -5   3    1.10    1.04
 -11   5  -3    1.13    1.00
  11  -5   2    0.48    0.94
 -11   5  -2    0.11    0.94
  11  -5   1    5.17    1.14
 -11   5  -1    5.30    1.25
  11  -5   0   32.73    2.78
 -11   5   0   30.56    2.96
  11  -5  -1    7.60    1.26
 -11   5   1    5.97    1.48
  11  -5  -2   -0.40    0.91
  11  -5  -3    1.48    1.01
  11  -5  -4    1.04    1.02
  11  -5  -5    0.50    1.04
  10  -5   4   26.60    2.33
 -10   5  -4   22.15    2.33
  10  -5   3    3.47    1.06
 -10   5  -3    3.72    1.00
  10  -5   2    3.75    0.97
 -10   5  -2    2.58    0.96
  10  -5   1    6.43    1.06
 -10   5  -1    5.36    1.14
  10  -5   0    3.03    0.95
 -10   5   0    2.44    1.05
  10  -5  -1    5.18    1.04
 -10   5   1    6.78    1.33
  10  -5  -2    3.32    0.94
 -10   5   2    3.64    1.14
  10  -5  -3    2.43    0.86
  10  -5  -4   25.10    2.32
  10  -5  -5    2.86    1.02
  -9   5  -6   14.50    1.77
   9  -5   5    1.97    0.96
  -9   5  -5    2.44    0.84
   9  -5   4    9.48    1.38
  -9   5  -4   11.60    1.36
   9  -5   3    3.00    0.92
   9  -5   2   32.77    2.65
  -9   5  -2   30.52    2.73
   9  -5   1    1.60    0.74
  -9   5  -1    1.60    0.82
   9  -5   0    8.85    1.25
  -9   5   0    8.76    1.29
   9  -5  -1    1.48    0.70
  -9   5   1    1.00    0.85
   9  -5  -2   32.67    2.62
  -9   5   2   29.92    2.77
   9  -5  -3    3.27    0.83
   9  -5  -4    9.52    1.29
   9  -5  -5    1.82    0.89
   9  -5  -6   10.71    1.50
  -8   5  -7    2.85    1.05
  -8   5  -6   31.02    2.63
   8  -5   5    0.41    0.81
  -8   5  -5    0.28    0.79
   8  -5   4   -0.23    0.73
   8  -5   3    0.11    0.70
   8  -5   2   86.47    6.41
   8  -5   1   14.45    1.44
   8  -5   0    1.25    0.64
  -8   5   0    1.19    0.75
   8  -5  -1   13.18    1.31
  -8   5   1   13.09    1.55
   8  -5  -2   75.21    5.76
  -8   5   2   81.13    5.94
   8  -5  -3    0.41    0.61
  -8   5   3    0.74    0.79
   8  -5  -4    0.54    0.65
   8  -5  -5    1.20    0.73
   8  -5  -6   21.60    2.11
   8  -5  -7    4.22    1.11
  -7   5  -8    3.36    1.22
  -7   5  -7    0.52    1.00
  -7   5  -6   43.85    3.43
   7  -5   5    5.29    0.99
  -7   5  -5    6.88    1.08
   7  -5   4   30.40    2.49
   7  -5   3    9.36    1.15
   7  -5   2   96.63    7.07
   7  -5   1    0.99    0.57
   7  -5   0    0.94    0.56
  -7   5   0    1.37    0.64
   7  -5  -1    0.46    0.53
  -7   5   1    0.32    0.60
   7  -5  -2   87.64    6.62
  -7   5   2   93.92    6.75
   7  -5  -3    9.74    1.11
  -7   5   3   10.79    1.37
   7  -5  -4   26.68    2.17
   7  -5  -5    5.61    0.88
   7  -5  -6   30.63    2.61
   7  -5  -7    0.70    0.90
  -6   5  -8    8.45    1.52
  -6   5  -7    4.65    1.20
   6  -5   6   18.95    1.79
  -6   5  -6   16.26    1.95
   6  -5   5    1.35    0.71
  -6   5  -5    1.35    0.78
   6  -5   4   76.74    5.68
   6  -5   3    0.16    0.55
   6  -5   2   56.65    4.22
   6  -5   1    7.87    0.98
   6  -5   0   50.13    3.74
   6  -5  -1    7.15    0.86
  -6   5   1    8.21    1.02
   6  -5  -2   63.13    4.33
  -6   5   2   53.48    4.40
   6  -5  -3    1.02    0.48
  -6   5   3    0.84    0.60
   6  -5  -4   63.72    4.10
  -6   5   4   45.39    4.17
   6  -5  -5    1.65    0.58
   6  -5  -6   11.36    1.36
   6  -5  -7    2.34    0.91
   6  -5  -7    3.92    1.08
   6  -5  -8    8.54    1.53
  -5   5  -8   58.16    4.56
  -5   5  -7    8.85    1.41
   5  -5   6    0.61    0.67
  -5   5  -6    0.34    0.90
   5  -5   5   10.92    1.26
   5  -5   4    4.21    0.74
   5  -5   3   15.67    1.38
   5  -5   2    3.66    0.59
   5  -5   1   28.43    2.20
   5  -5   0  366.19   26.11
   5  -5  -1   25.22    1.97
   5  -5  -2    4.64    0.67
  -5   5   2    4.15    0.65
   5  -5  -3   18.36    1.35
  -5   5   3   12.98    1.45
   5  -5  -4    3.19    0.52
  -5   5   4    0.88    0.53
   5  -5  -5    8.41    0.94
   5  -5  -6    1.13    0.86
   5  -5  -6    0.58    0.60
   5  -5  -7    8.20    1.31
   5  -5  -7    5.80    0.97
   5  -5  -8   47.56    3.81
  -4   5  -9    3.64    1.34
  -4   5  -8    7.62    1.45
  -4   5  -7    2.20    1.07
   4  -5   6   10.09    1.20
   4  -5   5   12.34    1.21
   4  -5   4  238.01   17.04
   4  -5   3   22.64    1.81
   4  -5   2   27.38    2.11
   4  -5   1   13.01    1.15
   4  -5   0   77.23    5.60
   4  -5  -1   17.27    1.39
   4  -5  -2   19.46    1.75
  -4   5   2   27.20    1.84
   4  -5  -3   20.47    1.58
  -4   5   3   19.90    1.68
   4  -5  -4  211.54   15.06
  -4   5   4  178.09   15.06
  -4   5   4  242.43   15.01
   4  -5  -5   11.55    1.07
   4  -5  -5   10.39    1.32
   4  -5  -6    7.36    1.03
   4  -5  -7    1.33    0.49
   4  -5  -7    1.61    0.86
   4  -5  -8    6.32    1.28
   4  -5  -9    2.88    1.19
  -3   5  -9    1.45    1.32
  -3   5  -8   38.43    3.38
  -3   5  -7    3.33    1.11
   3  -5   6   33.76    2.63
  -3   5  -6   32.95    2.78
   3  -5   5   21.25    1.79
   3  -5   4   33.93    2.78
  -3   5  -4   39.16    2.82
   3  -5   3   57.12    4.29
  -3   5  -3   60.14    4.31
   3  -5   2   83.76    6.71
  -3   5  -2  102.51    6.74
   3  -5   1   36.15    3.03
  -3   5  -1   46.56    3.07
   3  -5   0  382.51   28.45
  -3   5   0  417.04   28.47
   3  -5  -1   40.49    3.02
  -3   5   1   42.06    3.03
   3  -5  -2   90.87    6.50
  -3   5   2   90.22    6.50
   3  -5  -3   53.34    3.89
  -3   5   3   59.02    3.87
  -3   5   3   48.31    3.94
   3  -5  -4   31.76    2.41
   3  -5  -4   34.39    2.52
   3  -5  -5   20.94    1.88
   3  -5  -5   22.52    1.72
   3  -5  -6   25.98    2.14
   3  -5  -6   24.39    1.95
   3  -5  -7    2.22    0.85
   3  -5  -8   28.81    2.62
   3  -5  -9    1.71    1.14
  -2   5  -9    3.59    1.34
  -2   5  -8    0.71    1.06
  -2   5  -7    8.87    1.42
   2  -5   6   54.35    4.29
  -2   5  -6   63.19    4.36
   2  -5   5   72.49    5.64
  -2   5  -5   82.61    5.68
   2  -5   4   55.04    4.25
  -2   5  -4   60.84    4.27
   2  -5   3  100.91    7.11
  -2   5  -3   96.10    7.11
   2  -5   2  177.95   13.22
  -2   5  -2  191.91   13.23
   2  -5   1   54.26    4.26
  -2   5  -1   63.36    4.28
   2  -5   0   36.99    2.83
  -2   5   0   40.29    2.84
   2  -5  -1   57.31    4.12
  -2   5   1   56.61    4.12
   2  -5  -2  166.29   12.57
  -2   5   2  186.47   12.57
   2  -5  -3   88.69    6.47
  -2   5   3   92.29    6.45
   2  -5  -4   54.20    3.81
   2  -5  -4   52.97    3.84
   2  -5  -5   65.83    4.65
   2  -5  -6   45.40    3.43
   2  -5  -7    6.82    1.13
   2  -5  -8    0.94    0.89
   2  -5  -9    4.68    1.21
  -1   5  -9    7.23    1.59
  -1   5  -8   18.71    2.25
  -1   5  -7   28.78    2.59
   1  -5   6   67.04    5.10
  -1   5  -6   74.01    5.13
  -1   5  -6   65.99    5.08
   1  -5   5   17.01    1.56
  -1   5  -5   20.25    1.58
   1  -5   4   11.65    1.09
  -1   5  -4   12.79    1.12
   1  -5   3   65.84    5.13
  -1   5  -3   75.39    5.14
   1  -5   2  245.54   16.40
   1  -5   2  219.10   16.36
  -1   5  -2  223.34   16.37
   1  -5   1  146.93   10.77
  -1   5  -1  154.21   10.78
   1  -5   0  116.01    8.51
  -1   5   0  121.50    8.51
   1  -5  -1  144.70   10.59
  -1   5   1  152.07   10.60
   1  -5  -2  204.41   14.89
  -1   5   2  214.00   14.90
   1  -5  -3   68.08    4.87
   1  -5  -4   11.11    0.86
   1  -5  -4   11.89    0.87
   1  -5  -4   11.08    1.15
   1  -5  -5   16.39    1.50
   1  -5  -6   63.03    4.52
   1  -5  -7   26.61    2.27
   1  -5  -8   17.27    1.82
   1  -5  -9    6.94    1.36
   0   5  -9    6.59    1.55
   0   5  -8    0.33    1.10
   0   5  -7   12.71    1.69
   0  -5   6   46.75    3.58
   0   5  -6   49.02    3.63
   0   5  -6   47.03    3.67
   0  -5   5   14.83    1.38
   0   5  -5   16.88    1.44
   0  -5   4  129.41    9.56
   0   5  -4  136.54    9.58
   0  -5   3   39.61    3.04
   0   5  -3   42.50    3.06
   0  -5   2  199.55   14.45
   0  -5   2  194.77   14.43
   0   5  -2  211.76   14.44
   0  -5   1   72.43    5.27
   0  -5   1   70.21    5.26
   0   5  -1   75.74    5.26
   0  -5   0   -0.03    0.25
   0  -5   0    0.36    0.23
   0   5   0    0.05    0.22
   0  -5  -1   73.09    5.23
   0  -5  -1   73.24    5.23
   0   5   1   71.41    5.23
   0  -5  -2  198.18   13.73
   0   5   2  187.11   13.76
   0  -5  -3   38.25    2.78
   0  -5  -3   38.59    2.79
   0  -5  -4  116.85    7.61
   0  -5  -4  122.51    7.99
   0  -5  -4   97.59    8.02
   0  -5  -5   14.59    1.38
   0  -5  -6   40.24    3.03
   0  -5  -7   13.72    1.50
   0  -5  -8    0.47    0.89
   0  -5  -9    5.02    1.17
   1   5  -9    4.87    1.38
   1   5  -8   14.02    1.91
   1   5  -7   25.84    2.40
  -1  -5   6   67.10    4.71
   1   5  -6   58.67    4.71
  -1  -5   5   17.89    1.48
   1   5  -5   14.27    1.67
   1   5  -5   17.87    1.55
  -1  -5   4   11.19    1.10
   1   5  -4   13.62    1.21
  -1  -5   3   66.53    4.79
   1   5  -3   67.74    4.80
   1   5  -3   62.15    4.82
  -1  -5   2  199.40   15.17
  -1  -5   2  209.98   15.19
   1   5  -2  210.24   15.21
   1   5  -2  229.25   15.19
  -1  -5   1  139.67   10.42
  -1  -5   1  142.59   10.43
   1   5  -1  153.10   10.43
   1   5  -1  146.03   10.45
  -1  -5   0  111.06    8.18
  -1  -5   0  113.40    8.18
   1   5   0  111.79    8.19
   1   5   0  118.62    8.19
  -1  -5  -1  141.96   10.17
  -1  -5  -1  144.88   10.16
   1   5   1  138.66   10.15
   1   5   1  141.64   10.19
  -1  -5  -2  208.92   14.32
   1   5   2  191.37   14.36
  -1  -5  -3   57.80    4.22
  -1  -5  -3   57.86    4.22
  -1  -5  -4    9.93    0.88
  -1  -5  -4    7.57    0.88
  -1  -5  -4   12.34    1.10
  -1  -5  -5   11.78    1.21
  -1  -5  -5   16.06    1.12
  -1  -5  -5   17.15    1.40
  -1  -5  -6   61.93    4.42
  -1  -5  -7   27.16    2.32
  -1  -5  -8   15.16    1.67
  -1  -5  -9    5.93    1.28
   2   5  -9    2.69    1.35
   2   5  -8    0.41    1.03
   2   5  -7    6.45    1.25
  -2  -5   6   52.07    3.80
   2   5  -6   47.98    3.84
  -2  -5   5   74.86    5.20
   2   5  -5   68.92    5.26
   2   5  -5   76.00    5.26
   2   5  -5   61.12    5.02
  -2  -5   4   54.09    3.96
   2   5  -4   55.27    4.00
   2   5  -4   50.73    4.04
  -2  -5   3   85.40    6.81
   2   5  -3   92.91    6.88
   2   5  -3  103.52    6.85
  -2  -5   2  170.67   12.36
  -2  -5   2  170.82   12.34
   2   5  -2  160.19   12.38
   2   5  -2  185.44   12.36
  -2  -5   1   57.18    4.18
  -2  -5   1   59.25    4.19
   2   5  -1   54.09    4.22
   2   5  -1   55.28    4.17
  -2  -5   0   34.93    2.81
  -2  -5   0   37.00    2.78
   2   5   0   37.04    2.80
   2   5   0   38.04    2.82
  -2  -5  -1   46.99    3.80
  -2  -5  -1   49.88    3.76
   2   5   1   55.29    3.81
   2   5   1   51.33    3.83
  -2  -5  -2  148.08   10.95
  -2  -5  -2  133.42   10.96
   2   5   2  167.47   11.02
   2   5   2  160.21   10.93
  -2  -5  -3   76.50    5.73
   2   5   3   79.76    5.64
  -2  -5  -4   52.64    3.54
  -2  -5  -4   55.83    3.70
  -2  -5  -4   41.90    3.71
  -2  -5  -5   69.67    4.67
  -2  -5  -5   66.19    4.53
  -2  -5  -5   57.73    4.74
  -2  -5  -6   52.53    3.49
  -2  -5  -6   43.13    3.58
  -2  -5  -6   47.83    3.55
  -2  -5  -7    5.28    0.99
  -2  -5  -7    7.90    0.87
  -2  -5  -8    1.21    0.84
  -2  -5  -9    4.64    1.19
   3   5  -9    0.24    1.12
   3   5  -8   28.45    2.80
   3   5  -7    2.91    1.01
  -3  -5   6   26.02    2.25
   3   5  -6   27.26    2.49
   3   5  -6   30.82    2.44
  -3  -5   5   21.16    1.81
   3   5  -5   17.39    1.88
   3   5  -5   21.46    1.98
   3   5  -5   23.26    1.90
  -3  -5   4   33.85    2.73
   3   5  -4   32.79    2.86
   3   5  -4   37.92    2.83
  -3  -5   3   50.65    4.08
   3   5  -3   53.63    4.18
   3   5  -3   59.31    4.13
  -3  -5   2   87.52    6.20
   3   5  -2   78.67    6.25
   3   5  -2   86.02    6.21
  -3  -5   1   39.15    2.87
  -3  -5   1   37.65    2.90
   3   5  -1   33.00    2.93
   3   5  -1   37.15    2.86
  -3  -5   0  349.41   24.38
  -3  -5   0  337.88   24.42
   3   5   0  340.68   24.40
   3   5   0  335.03   24.45
  -3  -5  -1   29.60    2.46
  -3  -5  -1   30.47    2.44
   3   5   1   31.72    2.49
  -3  -5  -2   71.88    5.57
  -3  -5  -2   85.62    5.59
   3   5   2   68.70    5.58
  -3  -5  -3   45.73    3.46
  -3  -5  -3   53.01    3.49
   3   5   3   38.27    3.42
  -3  -5  -4   31.18    2.08
  -3  -5  -4   25.14    2.13
   3   5   4   23.94    2.03
  -3  -5  -5   18.30    1.47
  -3  -5  -5   13.54    1.30
  -3  -5  -5   18.64    1.47
  -3  -5  -6   30.53    2.40
  -3  -5  -6   29.25    2.37
  -3  -5  -7    3.40    0.89
  -3  -5  -7    3.26    0.69
  -3  -5  -8   30.58    2.61
  -3  -5  -8   32.28    2.55
  -3  -5  -9    1.54    1.04
   4   5  -9    0.89    1.24
   4   5  -8    4.30    1.33
   4   5  -7    1.48    0.96
   4   5  -7    2.34    0.97
   4   5  -6   10.20    1.35
   4   5  -6    7.83    1.28
  -4  -5   5   11.34    1.21
   4   5  -5   11.29    1.52
   4   5  -5    9.17    1.27
  -4  -5   4  223.93   16.05
   4   5  -4  195.48   14.91
   4   5  -4  227.21   16.16
   4   5  -4  243.85   16.11
  -4  -5   3   19.11    1.86
   4   5  -3   19.63    1.98
   4   5  -3   22.85    1.89
  -4  -5   2   18.00    1.79
   4   5  -2   20.52    1.90
  -4  -5   1   15.75    1.42
  -4  -5   1   12.73    1.51
   4   5  -1   10.29    1.42
  -4  -5   0   80.65    5.66
  -4  -5   0   71.78    5.69
   4   5   0   73.70    5.72
  -4  -5  -1   14.13    1.42
  -4  -5  -1   12.85    1.43
   4   5   1   15.81    1.50
  -4  -5  -2   24.36    2.21
  -4  -5  -2   27.89    2.20
  -4  -5  -3   18.75    1.66
  -4  -5  -3   17.78    1.66
   4   5   3   16.37    1.67
  -4  -5  -4  200.08   16.50
  -4  -5  -4  256.08   16.50
  -4  -5  -4  233.00   15.29
  -4  -5  -5   11.16    1.16
  -4  -5  -5    7.68    0.98
  -4  -5  -5   10.86    1.14
  -4  -5  -6    9.65    1.17
  -4  -5  -6    9.19    1.25
  -4  -5  -7    2.20    0.80
  -4  -5  -7    2.64    0.74
  -4  -5  -8    9.58    1.25
  -4  -5  -8    5.48    1.20
  -4  -5  -9    2.87    1.10
   5   5  -8   52.73    4.12
   5   5  -8   44.84    3.91
   5   5  -7    7.57    1.41
   5   5  -7    6.94    1.33
   5   5  -6    0.25    0.99
   5   5  -6    0.54    0.78
  -5  -5   5    8.64    1.20
   5   5  -5    9.41    1.38
   5   5  -5    8.43    1.13
  -5  -5   4    2.75    0.91
   5   5  -4    3.82    0.79
   5   5  -4    2.53    1.06
  -5  -5   3   16.36    1.76
   5   5  -3   12.37    1.69
  -5  -5   2    2.94    0.93
   5   5  -2    4.20    0.98
  -5  -5   1   24.17    2.45
   5   5  -1   30.79    2.51
  -5  -5   0  381.48   29.78
  -5  -5   0  446.33   29.77
   5   5   0  417.21   29.82
  -5  -5  -1   32.79    2.45
  -5  -5  -1   27.33    2.41
   5   5   1   25.52    2.06
   5   5   1   27.71    2.45
  -5  -5  -2    3.91    0.83
  -5  -5  -2    2.82    0.83
   5   5   2    6.03    0.95
  -5  -5  -3   12.75    1.36
  -5  -5  -3   12.25    1.38
  -5  -5  -4    2.24    0.76
  -5  -5  -4    3.52    0.77
  -5  -5  -5   10.67    1.20
  -5  -5  -5   10.01    1.27
  -5  -5  -6    0.88    0.69
  -5  -5  -6    1.17    0.68
  -5  -5  -7    6.71    1.06
  -5  -5  -7    6.61    1.07
  -5  -5  -8   48.65    3.90
  -5  -5  -8   49.37    3.75
   6   5  -8    6.54    1.40
   6   5  -8    6.33    1.55
   6   5  -7    3.25    1.36
   6   5  -7    3.06    1.03
   6   5  -6   16.25    2.23
   6   5  -6   20.11    1.98
  -6  -5   5    0.37    0.88
   6   5  -5    2.89    0.82
   6   5  -5    1.03    1.13
  -6  -5   4   67.79    5.55
   6   5  -4   71.69    4.97
   6   5  -4   71.80    5.59
  -6  -5   3   -1.51    0.94
   6   5  -3    0.45    0.53
   6   5  -3    0.86    0.94
  -6  -5   2   66.47    5.32
   6   5  -2   67.97    5.29
  -6  -5   1    9.21    1.44
   6   5  -1   13.26    1.64
  -6  -5   0   53.91    4.57
   6   5   0   60.95    4.55
  -6  -5  -1    8.92    1.25
   6   5   1   11.88    1.43
   6   5   1    7.46    0.88
  -6  -5  -2   48.52    4.04
  -6  -5  -2   54.60    4.07
  -6  -5  -3   -0.23    0.69
   6   5   3    2.11    0.80
  -6  -5  -4   77.58    5.75
  -6  -5  -4   66.12    5.74
   6   5   4   86.33    5.87
  -6  -5  -5    1.90    0.66
  -6  -5  -5    1.37    0.80
  -6  -5  -6   17.52    1.69
  -6  -5  -6   17.51    1.83
  -6  -5  -7    3.30    0.92
  -6  -5  -7    3.40    0.97
  -6  -5  -8    6.41    1.19
  -6  -5  -8    8.00    1.26
   7   5  -8    2.38    1.18
   7   5  -7    1.37    1.00
   7   5  -7   -0.38    1.30
   7   5  -6   35.41    3.40
   7   5  -6   36.94    3.00
  -7  -5   5    5.31    1.34
   7   5  -5    6.57    1.44
   7   5  -5    5.69    0.99
   7   5  -4   38.82    3.44
   7   5  -4   36.10    2.83
  -7  -5   3   12.39    1.81
   7   5  -3   12.14    1.35
   7   5  -3   15.07    1.83
  -7  -5   2  116.02    8.86
   7   5  -2  114.64    7.81
   7   5  -2  118.22    8.77
  -7  -5   1    1.67    1.08
   7   5  -1    1.44    0.94
  -7  -5   0    1.64    0.91
   7   5   0    3.27    1.01
   7   5   0    1.18    0.34
  -7  -5  -1    0.09    0.80
   7   5   1    0.82    0.83
   7   5   1    0.57    0.31
  -7  -5  -2   85.29    7.34
   7   5   2  103.70    6.60
   7   5   2  104.50    7.43
  -7  -5  -3   10.05    1.53
   7   5   3   13.34    1.60
  -7  -5  -4   28.11    2.78
   7   5   4   39.15    2.93
  -7  -5  -5    6.15    1.12
  -7  -5  -6   35.18    3.07
  -7  -5  -7    0.13    0.80
  -7  -5  -7    0.73    0.98
  -7  -5  -8    3.22    1.00
   8   5  -7    3.12    1.11
   8   5  -7    4.63    1.62
   8   5  -6   29.20    2.73
   8   5  -6   35.11    3.36
  -8  -5   5    0.40    1.25
   8   5  -5    3.02    1.39
   8   5  -5    0.92    0.79
  -8  -5   4    0.60    1.21
   8   5  -4    1.37    1.21
   8   5  -4    0.64    0.65
  -8  -5   3    1.90    1.24
   8   5  -3    0.57    0.56
   8   5  -3    1.94    1.18
  -8  -5   2  107.93    7.97
   8   5  -2  104.38    7.86
   8   5  -2   97.70    6.90
  -8  -5   1   19.13    2.23
   8   5  -1   18.99    2.10
  -8  -5   0    1.40    1.01
   8   5   0    2.07    0.98
  -8  -5  -1   13.70    1.86
   8   5   1   18.21    1.98
  -8  -5  -2   80.74    6.54
   8   5   2   89.15    6.53
  -8  -5  -3    0.36    0.87
   8   5   3    1.81    0.96
  -8  -5  -4    0.35    0.87
   8   5   4    1.79    0.94
  -8  -5  -5    0.83    0.97
  -8  -5  -6   26.63    2.58
  -8  -5  -7    3.99    1.19
   9   5  -6   23.15    2.86
   9   5  -5    4.98    1.56
  -9  -5   4   18.68    2.55
   9   5  -4   17.23    2.38
  -9  -5   3    7.82    1.63
   9   5  -3    4.31    1.35
  -9  -5   2   50.49    4.12
   9   5  -2   39.51    3.79
  -9  -5   1    2.85    1.29
   9   5  -1    3.04    1.16
  -9  -5   0    9.25    1.65
   9   5   0   12.51    1.74
  -9  -5  -1    2.21    1.15
   9   5   1    1.50    1.06
  -9  -5  -2   30.26    3.20
   9   5   2   43.44    3.35
  -9  -5  -3    3.72    1.24
   9   5   3    5.07    1.23
  -9  -5  -4   10.45    1.62
  -9  -5  -5    2.47    1.13
  -9  -5  -6   15.32    2.04
  10   5  -6    4.20    1.64
  10   5  -5    7.71    1.71
 -10  -5   4   45.32    4.09
  10   5  -4   38.49    3.87
 -10  -5   3    7.06    1.74
  10   5  -3    5.87    1.54
 -10  -5   2    6.49    1.67
  10   5  -2    6.49    1.50
 -10  -5   1    8.63    1.74
  10   5  -1    9.03    1.62
 -10  -5   0    5.64    1.57
  10   5   0    4.41    1.37
 -10  -5  -1    8.10    1.62
  10   5   1    7.63    1.51
 -10  -5  -2    4.68    1.48
  10   5   2    4.69    1.31
 -10  -5  -3    4.00    1.36
  10   5   3    5.46    1.33
 -10  -5  -4   31.36    3.10
 -10  -5  -5    2.62    1.28
 -10  -5  -6    1.17    1.28
  11   5  -5    3.07    1.55
  11   5  -4    3.80    1.54
 -11  -5   3    7.72    1.89
  11   5  -3    3.93    1.58
 -11  -5   2    1.82    1.53
  11   5  -2    2.02    1.39
 -11  -5   1   11.79    2.01
  11   5  -1   10.37    1.88
 -11  -5   0   41.03    3.90
  11   5   0   42.88    3.89
 -11  -5  -1    6.73    1.69
  11   5   1    9.35    1.74
 -11  -5  -2    1.23    1.37
  11   5   2    1.02    1.30
 -11  -5  -3    1.21    1.35
 -11  -5  -4    1.88    1.44
 -12  -5   3    6.01    1.91
  12   5  -3    3.83    1.62
 -12  -5   2    8.84    2.03
  12   5  -2    5.35    1.74
 -12  -5   1    7.34    1.88
  12   5  -1    5.28    1.66
 -12  -5   0    7.42    1.94
  12   5   0    7.32    1.80
 -12  -5  -1    4.22    1.71
  12   5   1    5.09    1.55
 -12  -5  -2    3.74    1.65
  12   5   2    3.60    1.51
 -12  -5  -3    3.61    1.63
  12  -6   3    2.45    1.26
 -12   6  -3    3.27    1.21
  12  -6   2    1.30    1.21
 -12   6  -2    0.98    1.11
  12  -6   1    1.37    1.10
 -12   6  -1    1.10    1.24
  12  -6   0    5.05    1.22
 -12   6   0    4.72    1.45
  12  -6  -1    1.14    1.09
  12  -6  -2    1.49    1.05
  12  -6  -3    3.00    1.13
  11  -6   4   11.81    1.65
 -11   6  -4    8.91    1.44
  11  -6   3    2.03    1.13
 -11   6  -3    1.63    1.01
  11  -6   2   -0.08    0.95
 -11   6  -2    1.12    1.04
  11  -6   1    0.61    0.92
 -11   6  -1   -0.63    0.96
  11  -6   0    3.40    1.03
 -11   6   0    2.36    1.18
  11  -6  -1    0.54    0.96
 -11   6   1   -0.12    1.11
  11  -6  -2    0.77    0.93
  11  -6  -3    2.04    1.03
  11  -6  -4   11.99    1.68
  10  -6   4    4.30    1.13
  10  -6   3    7.23    1.24
 -10   6  -3    6.49    1.17
  10  -6   2    3.88    1.02
 -10   6  -2    5.75    1.14
  10  -6   1    4.14    1.03
 -10   6  -1    4.02    1.09
  10  -6   0   30.88    2.64
 -10   6   0   31.97    2.88
  10  -6  -1    3.63    0.93
 -10   6   1    4.33    1.15
  10  -6  -2    6.21    1.04
  10  -6  -3    6.75    1.13
  10  -6  -4    4.78    1.07
  10  -6  -5    2.20    0.96
  -9   6  -6   15.96    1.88
   9  -6   5    0.04    0.92
  -9   6  -5    0.81    0.83
   9  -6   4    8.12    1.23
   9  -6   3    1.21    0.82
   9  -6   2   29.38    2.48
   9  -6   1    4.52    0.90
  -9   6  -1    3.20    0.93
   9  -6   0   25.29    2.21
  -9   6   0   26.63    2.42
   9  -6  -1    3.48    0.82
  -9   6   1    4.45    1.02
   9  -6  -2   25.02    2.24
  -9   6   2   27.33    2.43
   9  -6  -3    1.14    0.75
   9  -6  -4    7.52    1.09
   9  -6  -5    0.90    0.84
   9  -6  -6   10.28    1.46
  -8   6  -7    0.44    1.06
  -8   6  -6   21.34    2.13
   8  -6   5    1.09    0.93
  -8   6  -5    1.89    0.92
   8  -6   4    0.91    0.85
   8  -6   3    2.21    0.83
   8  -6   2   37.21    2.97
   8  -6   1    0.68    0.66
   8  -6   0    4.64    0.82
  -8   6   0    5.53    0.97
   8  -6  -1    0.49    0.66
  -8   6   1    0.14    0.69
   8  -6  -2   39.18    3.00
  -8   6   2   36.61    3.16
   8  -6  -3    1.98    0.68
  -8   6   3    2.66    0.90
   8  -6  -4    0.85    0.64
   8  -6  -5    1.51    0.76
   8  -6  -6   15.60    1.72
   8  -6  -7    2.64    0.94
  -7   6  -7    1.79    1.08
  -7   6  -6   24.60    2.36
   7  -6   5    0.41    0.75
   7  -6   4   12.39    1.46
   7  -6   3    2.40    0.73
   7  -6   2   61.71    4.62
   7  -6   1    3.30    0.69
   7  -6   0   29.63    2.39
   7  -6  -1    3.39    0.66
  -7   6   1    2.48    0.73
   7  -6  -2   64.98    4.68
  -7   6   2   60.33    4.78
   7  -6  -3    1.92    0.60
  -7   6   3    2.61    0.75
   7  -6  -4   11.77    1.26
   7  -6  -5    0.89    0.60
   7  -6  -6   15.47    1.62
   7  -6  -7    1.34    0.82
  -6   6  -8   17.87    2.13
  -6   6  -7    1.35    1.01
   6  -6   6   17.05    1.79
   6  -6   5    3.56    0.85
   6  -6   4   77.69    5.75
   6  -6   3    7.21    0.99
   6  -6   2   75.49    5.56
   6  -6   1    2.64    0.60
   6  -6   0   76.21    5.58
   6  -6  -1    2.22    0.57
   6  -6  -2   66.60    5.16
  -6   6   2   74.61    5.26
   6  -6  -3    9.07    0.92
  -6   6   3    6.71    0.97
   6  -6  -4   66.67    4.90
   6  -6  -5    2.95    0.64
   6  -6  -6   18.24    1.72
   6  -6  -7   -0.79    0.75
  -5   6  -8    2.51    1.19
  -5   6  -7    4.18    1.16
   5  -6   6    6.82    0.99
  -5   6  -6    8.31    1.28
   5  -6   5    3.45    0.77
   5  -6   4  145.11   10.49
   5  -6   3    3.56    0.65
   5  -6   2   14.21    1.33
   5  -6   1    7.71    0.86
   5  -6   0   11.55    1.07
   5  -6  -1    7.79    0.86
   5  -6  -2   17.49    1.33
  -5   6   2   13.30    1.39
   5  -6  -3    4.66    0.65
  -5   6   3    3.31    0.65
  -5   6   4   63.49    4.73
   5  -6  -5    2.63    0.54
   5  -6  -6    5.62    0.83
   5  -6  -7    1.81    0.73
  -4   6  -8   33.22    3.00
  -4   6  -7    3.21    1.11
   4  -6   6   19.71    1.75
  -4   6  -6   17.34    1.93
   4  -6   5   21.01    1.79
   4  -6   4   45.72    3.46
   4  -6   3   34.49    2.64
   4  -6   2   50.54    3.75
   4  -6   1    9.83    0.95
   4  -6   0  202.87   14.51
   4  -6  -1    8.69    0.86
   4  -6  -2   59.68    4.35
   4  -6  -3   31.19    2.32
  -4   6   3   30.44    2.39
  -4   6   4   22.24    1.76
   4  -6  -5   19.42    1.56
   4  -6  -6   11.23    1.17
   4  -6  -7    2.29    0.96
   4  -6  -8   27.95    2.67
  -3   6  -9    9.45    1.67
  -3   6  -8    8.49    1.48
  -3   6  -7   18.14    2.01
   3  -6   6   36.19    3.11
  -3   6  -6   46.92    3.28
   3  -6   5   10.58    1.11
   3  -6   4   86.84    6.33
   3  -6   3   14.55    1.28
   3  -6   2  119.05    8.57
   3  -6   1   89.97    6.50
   3  -6   0   25.95    1.97
   3  -6  -1   92.06    6.63
   3  -6  -2  105.59    7.58
   3  -6  -3   14.41    1.19
  -3   6   3   13.16    1.24
  -3   6   3   16.98    1.19
   3  -6  -4   81.54    5.86
   3  -6  -5    9.69    0.86
   3  -6  -6   26.84    2.08
   3  -6  -7   15.98    1.72
   3  -6  -8    7.53    1.30
   3  -6  -9   10.09    1.60
  -2   6  -9    1.63    1.34
  -2   6  -8   18.14    2.12
  -2   6  -7    4.82    1.19
   2  -6   6   46.17    3.30
  -2   6  -6   38.01    3.35
   2  -6   5   23.94    1.94
   2  -6   4    8.67    0.94
   2  -6   3   32.83    2.66
  -2   6  -3   37.82    2.69
   2  -6   2  151.94   11.51
  -2   6  -2  169.46   11.53
   2  -6   1   13.81    1.21
  -2   6  -1   15.95    1.26
   2  -6   0  141.28   10.75
  -2   6   0  159.24   10.76
   2  -6  -1   14.18    1.17
  -2   6   1   15.75    1.20
   2  -6  -2  150.54   11.11
  -2   6   2  160.67   11.11
   2  -6  -3   33.36    2.37
  -2   6   3   30.98    2.37
  -2   6   3   32.44    2.35
   2  -6  -4   10.26    0.85
   2  -6  -5   22.86    1.70
   2  -6  -5   23.51    1.97
   2  -6  -6   38.07    2.95
   2  -6  -7    6.02    1.06
   2  -6  -8   15.56    1.85
   2  -6  -9    2.61    1.12
  -1   6  -9    1.88    1.26
  -1   6  -8    1.17    1.13
  -1   6  -7   11.54    1.62
   1  -6   6   30.39    2.38
  -1   6  -6   28.69    2.56
   1  -6   5   18.17    1.55
   1  -6   4   72.96    5.64
  -1   6  -4   81.92    5.66
   1  -6   3   36.67    2.79
  -1   6  -3   37.59    2.81
   1  -6   2  144.69   10.07
   1  -6   2  129.00   10.03
  -1   6  -2  145.85   10.04
   1  -6   1   38.39    2.97
   1  -6   1   43.10    3.01
  -1   6  -1   39.15    2.98
   1  -6   0   15.54    1.27
  -1   6   0   16.34    1.27
   1  -6  -1   34.15    2.70
  -1   6   1   39.81    2.72
   1  -6  -2  131.89    9.46
  -1   6   2  132.80    9.46
   1  -6  -3   32.47    2.37
   1  -6  -4   74.42    5.22
   1  -6  -4   71.18    5.20
   1  -6  -5   19.86    1.76
   1  -6  -6   24.45    2.08
   1  -6  -7    9.89    1.32
   1  -6  -8    1.51    0.89
   1  -6  -9    3.08    1.10
   0   6  -9    4.40    1.34
   0   6  -8   29.51    2.85
   0   6  -7    9.92    1.48
   0  -6   6   29.26    2.25
   0   6  -6   25.14    2.42
   0  -6   5   90.69    6.96
   0   6  -5  101.32    7.01
   0  -6   4    1.15    0.47
   0   6  -4    1.38    0.46
   0  -6   3  243.22   18.12
   0   6  -3  263.95   18.13
   0  -6   2  108.33    8.33
   0  -6   2  117.01    8.36
   0   6  -2  122.05    8.35
   0  -6   1   42.08    3.24
   0  -6   1   43.96    3.26
   0   6  -1   45.78    3.25
   0  -6   0  283.77   20.10
   0  -6   0  276.48   20.10
   0   6   0  285.36   20.10
   0  -6  -1   42.56    3.17
   0  -6  -1   44.11    3.17
   0   6   1   42.78    3.18
   0  -6  -2  111.03    7.81
   0   6   2  106.81    7.84
   0  -6  -3  242.86   16.96
   0  -6  -3  233.32   16.96
   0  -6  -4    0.81    0.24
   0  -6  -4    0.31    0.30
   0  -6  -5   83.24    5.78
   0  -6  -6   26.64    2.19
   0  -6  -7    7.43    1.12
   0  -6  -8   28.31    2.44
   0  -6  -9    4.44    1.15
   1   6  -9    2.28    1.27
   1   6  -8    0.74    1.05
   1   6  -7    8.50    1.35
  -1  -6   6   28.52    2.31
   1   6  -6   28.92    2.50
  -1  -6   5   18.39    1.61
   1   6  -5   19.89    1.68
  -1  -6   4   70.80    5.42
   1   6  -4   77.07    5.44
  -1  -6   3   31.65    2.68
   1   6  -3   36.19    2.74
   1   6  -3   38.41    2.72
  -1  -6   2  138.05    9.62
  -1  -6   2  132.37    9.60
   1   6  -2  125.23    9.63
   1   6  -2  137.80    9.61
  -1  -6   1   36.45    2.82
  -1  -6   1   32.97    2.79
   1   6  -1   39.69    2.83
   1   6  -1   40.14    2.81
  -1  -6   0   16.40    1.32
  -1  -6   0   13.89    1.31
   1   6   0   18.03    1.36
   1   6   0   15.60    1.35
  -1  -6  -1   37.66    2.68
  -1  -6  -1   37.34    2.69
   1   6   1   34.08    2.67
   1   6   1   34.65    2.72
  -1  -6  -2  127.42    8.72
  -1  -6  -2  117.15    8.70
   1   6   2  118.89    8.77
  -1  -6  -3   33.57    2.45
   1   6   3   31.60    2.41
  -1  -6  -4   71.66    4.96
  -1  -6  -4   65.09    5.00
  -1  -6  -5   17.19    1.54
  -1  -6  -5   15.96    1.33
  -1  -6  -5   17.57    1.31
  -1  -6  -6   26.65    2.24
  -1  -6  -7    8.05    1.12
  -1  -6  -8    1.32    0.86
  -1  -6  -9    3.19    1.05
   2   6  -9    0.89    1.17
   2   6  -8   12.89    1.75
   2   6  -7    5.33    1.21
  -2  -6   6   39.01    2.90
   2   6  -6   34.04    2.99
  -2  -6   5   24.65    2.05
   2   6  -5   24.54    2.13
  -2  -6   4    9.02    1.07
   2   6  -4   11.09    1.24
   2   6  -4   11.99    1.27
  -2  -6   3   33.64    2.73
   2   6  -3   37.91    2.74
   2   6  -3   33.78    2.77
  -2  -6   2  151.16   11.20
   2   6  -2  154.77   11.26
   2   6  -2  160.43   11.21
  -2  -6   1   14.32    1.25
  -2  -6   1   12.45    1.24
   2   6  -1   13.72    1.32
   2   6  -1   14.74    1.26
  -2  -6   0  142.41   10.22
  -2  -6   0  134.96   10.23
   2   6   0  143.57   10.26
   2   6   0  146.20   10.24
  -2  -6  -1   12.11    1.15
  -2  -6  -1   12.25    1.21
   2   6   1   12.89    1.14
   2   6   1   12.46    1.23
  -2  -6  -2  139.52   10.54
  -2  -6  -2  138.26   10.57
   2   6   2  143.04   10.52
   2   6   2  166.26   10.66
  -2  -6  -3   27.74    2.37
   2   6   3   30.10    2.25
   2   6   3   32.41    2.33
  -2  -6  -4    6.10    0.88
  -2  -6  -4    7.28    0.84
  -2  -6  -5   22.58    1.85
  -2  -6  -5   21.64    1.71
  -2  -6  -6   36.54    3.07
  -2  -6  -6   42.09    2.96
  -2  -6  -6   43.78    3.07
  -2  -6  -7    5.74    1.03
  -2  -6  -8   15.13    1.66
  -2  -6  -9    2.12    1.02
   3   6  -9    6.81    1.49
   3   6  -8    5.49    1.38
   3   6  -7   12.65    1.66
  -3  -6   6   37.89    2.72
   3   6  -6   34.38    2.84
   3   6  -6   26.11    2.77
  -3  -6   5    9.15    1.15
   3   6  -5    9.24    1.24
   3   6  -5    6.74    1.16
  -3  -6   4   76.10    5.81
   3   6  -4   81.54    5.94
  -3  -6   3   12.95    1.42
   3   6  -3   15.64    1.58
  -3  -6   2  104.40    8.28
   3   6  -2  123.29    8.40
  -3  -6   1   94.43    6.70
  -3  -6   1   91.80    6.71
   3   6  -1   86.68    6.76
  -3  -6   0   21.43    2.07
  -3  -6   0   26.27    2.04
   3   6   0   26.48    2.19
  -3  -6  -1   72.03    5.85
  -3  -6  -1   78.91    5.79
   3   6   1   85.40    5.89
  -3  -6  -2   96.94    7.21
  -3  -6  -2  109.86    7.20
   3   6   2   87.51    7.18
  -3  -6  -3   16.33    1.39
  -3  -6  -3   12.81    1.34
   3   6   3   11.63    1.26
  -3  -6  -4   76.96    5.33
   3   6   4   66.59    5.17
  -3  -6  -5   10.18    1.25
  -3  -6  -5    9.88    1.19
  -3  -6  -6   31.61    2.51
  -3  -6  -6   30.26    2.45
  -3  -6  -7   18.79    1.89
  -3  -6  -7   19.82    1.76
  -3  -6  -8    6.02    1.11
  -3  -6  -9    9.14    1.39
   4   6  -8   23.47    2.52
   4   6  -7    2.21    1.02
   4   6  -7    0.83    0.97
  -4  -6   6   15.07    1.67
   4   6  -6   19.99    1.97
   4   6  -6   16.19    1.84
  -4  -6   5   19.40    1.80
   4   6  -5   18.77    1.92
   4   6  -5   16.61    1.74
  -4  -6   4   42.95    3.38
   4   6  -4   41.86    3.49
  -4  -6   3   28.43    2.56
   4   6  -3   31.57    2.66
  -4  -6   2   53.95    3.84
   4   6  -2   42.65    3.85
  -4  -6   1    7.41    1.13
   4   6  -1    8.43    1.19
  -4  -6   0  176.99   12.93
  -4  -6   0  189.00   12.88
   4   6   0  166.53   12.96
  -4  -6  -1    8.98    1.15
  -4  -6  -1   10.30    1.21
   4   6   1    5.90    1.10
  -4  -6  -2   56.42    4.06
  -4  -6  -2   48.39    4.05
  -4  -6  -3   34.84    2.72
  -4  -6  -3   31.59    2.71
  -4  -6  -4   46.96    3.42
  -4  -6  -4   40.15    3.41
  -4  -6  -5   19.16    1.77
  -4  -6  -6   20.26    1.83
  -4  -6  -6   18.61    1.80
  -4  -6  -7    1.73    0.82
  -4  -6  -7    3.71    0.81
  -4  -6  -8   37.99    2.81
  -4  -6  -8   27.91    2.78
   5   6  -8    2.06    1.12
   5   6  -8    1.77    1.20
   5   6  -7    4.56    1.29
   5   6  -7    3.05    1.11
   5   6  -6    7.01    1.18
   5   6  -6    8.99    1.52
  -5  -6   5    1.67    0.92
   5   6  -5    2.63    1.06
   5   6  -5    3.90    0.88
  -5  -6   4  138.15    9.99
   5   6  -4  144.10    9.23
   5   6  -4  122.67   10.03
  -5  -6   3    3.08    0.98
   5   6  -3    2.50    0.99
  -5  -6   2   13.51    1.65
   5   6  -2   13.95    1.71
  -5  -6   1    4.89    1.11
   5   6  -1    9.30    1.31
  -5  -6   0   12.14    1.57
   5   6   0   14.78    1.65
  -5  -6  -1    8.74    1.17
  -5  -6  -1    8.62    1.24
   5   6   1    8.26    1.22
  -5  -6  -2   12.66    1.54
  -5  -6  -2   13.99    1.59
  -5  -6  -3    3.04    0.88
  -5  -6  -3    4.08    0.83
   5   6   3    4.69    0.93
  -5  -6  -4  121.21    8.93
  -5  -6  -5    4.00    0.85
  -5  -6  -6    6.80    1.04
  -5  -6  -6    7.06    1.07
  -5  -6  -7    3.64    0.98
  -5  -6  -7    5.17    0.97
  -5  -6  -8    2.53    1.04
  -5  -6  -8    4.77    1.00
   6   6  -8   14.00    1.89
   6   6  -8   17.42    2.36
   6   6  -7   -0.03    1.18
   6   6  -7    1.46    1.03
   6   6  -6   20.11    1.99
   6   6  -6   16.66    2.18
  -6  -6   5    2.27    1.04
   6   6  -5    4.29    0.91
   6   6  -5    2.19    1.23
  -6  -6   4   70.25    6.17
   6   6  -4   80.00    6.28
   6   6  -4   87.69    5.61
  -6  -6   3    7.29    1.38
   6   6  -3    8.21    1.42
  -6  -6   2   72.33    6.40
   6   6  -2   94.92    6.51
  -6  -6   1    2.67    1.05
   6   6  -1    4.33    1.07
  -6  -6   0   86.83    6.95
   6   6   0   96.66    7.01
  -6  -6  -1    3.15    0.95
   6   6   1    4.60    1.05
  -6  -6  -2   87.99    6.33
  -6  -6  -2   79.21    6.34
   6   6   2   83.56    6.38
  -6  -6  -3    7.71    1.16
  -6  -6  -3    6.06    1.15
  -6  -6  -4   63.84    5.70
   6   6   4   88.54    5.85
  -6  -6  -5    3.52    0.93
  -6  -6  -6   16.58    1.76
  -6  -6  -7    1.85    0.90
  -6  -6  -8   19.12    1.99
  -6  -6  -8   15.91    1.93
   7   6  -7    1.96    1.03
   7   6  -7   -0.12    1.35
   7   6  -6   21.09    2.70
   7   6  -6   23.88    2.23
  -7  -6   5    0.14    1.10
   7   6  -5    0.85    1.21
   7   6  -5    1.45    0.80
  -7  -6   4   10.81    1.89
   7   6  -4   14.59    1.53
   7   6  -4   14.59    1.96
  -7  -6   3    1.78    1.22
   7   6  -3    4.25    1.23
   7   6  -3    3.10    0.70
  -7  -6   2   82.01    6.30
   7   6  -2   77.31    6.24
  -7  -6   1    4.44    1.25
   7   6  -1    5.83    1.22
  -7  -6   0   34.50    3.16
   7   6   0   36.98    3.16
  -7  -6  -1    3.68    1.10
   7   6   1    3.71    0.58
   7   6   1    5.56    1.14
  -7  -6  -2   59.31    4.70
  -7  -6  -3    2.48    0.99
   7   6   3    3.54    1.03
  -7  -6  -4   11.24    1.58
  -7  -6  -5    1.47    0.91
  -7  -6  -6   20.46    2.17
  -7  -6  -7    1.69    1.00
   8   6  -7    1.74    1.55
   8   6  -7    1.28    1.04
   8   6  -6   23.16    2.22
   8   6  -6   24.63    2.90
  -8  -6   5    2.06    1.30
   8   6  -5    3.54    1.48
   8   6  -5    2.19    0.84
  -8  -6   4    1.81    1.33
   8   6  -4    3.50    1.33
   8   6  -4    1.69    0.73
  -8  -6   3    3.27    1.37
   8   6  -3    4.07    1.29
   8   6  -3    3.40    0.72
  -8  -6   2   53.36    4.47
   8   6  -2   52.94    4.39
   8   6  -2   50.81    3.65
  -8  -6   1    1.96    1.25
   8   6  -1    0.89    0.43
   8   6  -1    1.95    1.11
  -8  -6   0    7.24    1.43
   8   6   0    8.39    1.42
  -8  -6  -1    1.63    1.11
   8   6   1    2.08    1.07
  -8  -6  -2   42.76    3.94
   8   6   2   51.41    3.96
  -8  -6  -3    3.39    1.15
   8   6   3    5.70    1.23
  -8  -6  -4    0.60    0.99
  -8  -6  -5    1.88    1.05
  -8  -6  -6   20.08    2.20
  -8  -6  -7    1.20    1.09
   9   6  -6   15.15    2.27
   9   6  -5    4.57    1.54
  -9  -6   4   18.16    2.51
   9   6  -4   12.57    2.05
  -9  -6   3    5.54    1.63
   9   6  -3    4.63    1.48
  -9  -6   2   41.90    3.91
   9   6  -2   41.31    3.70
  -9  -6   1    6.95    1.55
   9   6  -1    8.11    1.51
  -9  -6   0   33.89    3.30
   9   6   0   36.50    3.26
  -9  -6  -1    6.14    1.42
   9   6   1    6.99    1.41
  -9  -6  -2   32.53    3.12
   9   6   2   32.55    3.03
  -9  -6  -3    1.43    1.11
   9   6   3    3.01    1.19
  -9  -6  -4   10.53    1.68
  -9  -6  -5    1.14    1.08
  -9  -6  -6   11.59    1.74
  10   6  -5    7.65    1.82
 -10  -6   4   12.80    2.15
  10   6  -4    9.61    1.94
 -10  -6   3   14.36    2.13
  10   6  -3   10.47    1.89
 -10  -6   2   12.79    2.03
  10   6  -2    8.02    1.68
 -10  -6   1    6.41    1.66
  10   6  -1    6.97    1.57
 -10  -6   0   41.41    4.00
  10   6   0   48.02    3.99
 -10  -6  -1    5.07    1.48
  10   6   1    5.90    1.52
 -10  -6  -2    5.68    1.59
  10   6   2    9.78    1.66
 -10  -6  -3    8.24    1.61
 -10  -6  -4    4.97    1.48
 -10  -6  -5    4.26    1.45
  11   6  -4   24.75    3.01
 -11  -6   3    7.77    1.94
  11   6  -3    6.18    1.75
 -11  -6   2    4.75    1.64
  11   6  -2    3.13    1.55
 -11  -6   1    2.55    1.58
  11   6  -1    1.62    1.41
 -11  -6   0    5.00    1.65
  11   6   0    6.48    1.67
 -11  -6  -1    2.48    1.58
  11   6   1    2.39    1.44
 -11  -6  -2    2.78    1.55
  11   6   2    2.85    1.37
 -11  -6  -3    6.13    1.70
 -11  -6  -4   14.31    2.16
  12   6  -3   10.18    2.04
 -12  -6   2    7.08    2.00
  12   6  -2    5.70    1.79
 -12  -6   1    5.20    1.93
  12   6  -1    5.19    1.76
 -12  -6   0    9.51    2.07
  12   6   0   11.10    2.00
 -12  -6  -1    4.41    1.70
  12   6   1    3.69    1.65
 -12  -6  -2    4.29    1.72
 -12  -6  -3    6.07    1.80
  12  -7   2    1.85    1.18
 -12   7  -2    2.04    1.17
  12  -7   1    4.03    1.26
 -12   7  -1    2.67    1.26
  12  -7   0    4.48    1.21
  12  -7  -1    3.44    1.19
  12  -7  -2    2.71    1.17
  11  -7   4    0.08    1.18
 -11   7  -4   -0.07    0.97
  11  -7   3   -0.62    1.02
 -11   7  -3   -0.81    0.98
  11  -7   2    3.20    1.12
 -11   7  -2    1.01    1.01
  11  -7   1   -0.37    0.91
 -11   7  -1   -0.88    1.01
  11  -7   0    8.86    1.30
 -11   7   0    8.17    1.49
  11  -7  -1   -0.32    0.86
  11  -7  -2    2.01    1.01
  11  -7  -3    0.46    0.97
  11  -7  -4    0.63    1.00
  10  -7   4    7.36    1.35
  10  -7   3    0.96    0.95
  10  -7   2    8.28    1.19
 -10   7  -2    5.64    1.15
  10  -7   1    5.69    1.03
 -10   7  -1    3.20    1.08
  10  -7   0    5.96    1.06
 -10   7   0    5.71    1.25
  10  -7  -1    4.30    0.96
 -10   7   1    5.26    1.20
  10  -7  -2    6.03    1.04
  10  -7  -3    1.60    0.90
  10  -7  -4    7.12    1.18
  10  -7  -5    0.91    0.96
  -9   7  -6    8.43    1.30
   9  -7   5   -0.23    0.96
  -9   7  -5    0.77    0.93
   9  -7   4   18.08    1.89
   9  -7   3    4.56    1.05
   9  -7   2   21.59    2.00
   9  -7   1    1.63    0.80
   9  -7   0   20.80    1.93
  -9   7   0   21.92    2.15
   9  -7  -1    2.07    0.75
  -9   7   1    1.57    0.95
   9  -7  -2   25.37    2.06
  -9   7   2   21.21    2.33
   9  -7  -3    3.94    0.84
   9  -7  -4   15.13    1.60
   9  -7  -5    0.84    0.83
   9  -7  -6    4.75    1.08
  -8   7  -6    5.96    1.25
   8  -7   5   -1.02    0.89
   8  -7   4   11.43    1.53
   8  -7   3    0.59    0.79
   8  -7   2   18.23    1.73
   8  -7   1    2.33    0.75
   8  -7   0    3.62    0.77
   8  -7  -1    2.59    0.70
  -8   7   1    1.94    0.86
   8  -7  -2   15.98    1.59
  -8   7   2   17.70    1.80
   8  -7  -3    0.05    0.58
   8  -7  -4    8.55    1.14
   8  -7  -5   -0.17    0.66
   8  -7  -6    4.09    0.97
  -7   7  -7    1.84    1.15
  -7   7  -6   16.00    1.96
   7  -7   5   -0.07    0.77
   7  -7   4   24.38    2.19
   7  -7   3    2.09    0.75
   7  -7   2   38.52    3.03
   7  -7   1    8.96    1.08
   7  -7   0   41.38    3.18
   7  -7  -1    8.64    1.03
  -7   7   1    9.71    1.28
   7  -7  -2   32.44    2.74
  -7   7   2   38.38    2.90
   7  -7  -3    2.63    0.65
  -7   7   3    1.96    0.78
   7  -7  -4   21.68    1.86
   7  -7  -5    0.45    0.61
   7  -7  -6   10.85    1.35
   7  -7  -7    2.45    0.81
  -6   7  -7    3.21    1.15
   6  -7   6   25.32    2.31
  -6   7  -6   25.36    2.35
   6  -7   5    8.73    1.16
   6  -7   4   40.75    3.19
   6  -7   3    5.19    0.84
   6  -7   2   50.01    3.78
   6  -7   1   13.14    1.31
   6  -7   0   90.59    6.60
   6  -7  -1   10.95    1.13
   6  -7  -2   55.45    3.93
  -6   7   2   49.44    4.01
   6  -7  -3    3.87    0.67
  -6   7   3    5.42    0.82
   6  -7  -4   37.13    2.83
   6  -7  -5    6.67    0.90
   6  -7  -6   18.12    1.67
   6  -7  -7    2.50    0.78
  -5   7  -8   14.62    1.91
  -5   7  -7    0.25    1.03
   5  -7   6   15.00    1.56
   5  -7   5    2.63    0.78
   5  -7   4   11.59    1.32
   5  -7   3    3.08    0.67
   5  -7   2   35.78    2.76
   5  -7   1    4.00    0.63
   5  -7   0   69.09    5.06
   5  -7  -1    3.24    0.55
   5  -7  -2   32.17    2.46
   5  -7  -3    3.04    0.55
  -5   7   3    2.77    0.61
   5  -7  -4   11.66    1.10
   5  -7  -5    1.73    0.49
   5  -7  -6   15.25    1.42
   5  -7  -7   -0.86    0.60
  -4   7  -8    4.89    1.27
  -4   7  -7    3.25    1.14
   4  -7   6   33.90    2.76
   4  -7   5    0.00    0.59
   4  -7   4   49.57    3.74
   4  -7   3    1.76    0.60
   4  -7   2   92.91    6.75
   4  -7   1   35.02    2.66
   4  -7   0   38.74    2.90
   4  -7  -1   35.51    2.66
   4  -7  -2   82.32    5.96
  -4   7   3    2.00    0.48
  -4   7   4   17.39    1.42
   4  -7  -5    1.60    0.42
   4  -7  -6   31.60    2.45
  -3   7  -8   11.31    1.69
  -3   7  -7    3.33    1.10
   3  -7   6   44.01    3.39
   3  -7   5   57.46    4.30
   3  -7   4   36.36    2.84
   3  -7   3  110.41    8.00
   3  -7   2  105.36    7.62
   3  -7   1   29.60    2.27
   3  -7   0   24.78    1.92
   3  -7  -1   26.19    2.01
   3  -7  -2  114.70    8.23
   3  -7  -3  107.38    7.36
  -3   7   3   97.51    7.38
   3  -7  -4   34.38    2.55
   3  -7  -5   52.47    3.81
   3  -7  -6   28.71    2.19
  -2   7  -8    0.75    1.12
  -2   7  -7    7.77    1.35
   2  -7   6   21.72    1.86
   2  -7   5    6.64    0.88
   2  -7   4   75.39    5.53
   2  -7   3    5.64    0.78
   2  -7   2   94.77    6.87
   2  -7   1   51.40    3.79
   2  -7   0    3.34    0.50
   2  -7  -1   52.95    3.86
   2  -7  -2   83.23    5.99
   2  -7  -3    4.44    0.60
  -2   7   3    6.09    0.59
   2  -7  -4   74.57    5.36
   2  -7  -5    5.03    0.51
   2  -7  -5    4.70    0.58
   2  -7  -8    1.51    0.96
   2  -7  -9    3.78    1.18
  -1   7  -9    2.32    1.32
  -1   7  -8   30.98    2.84
  -1   7  -7    3.03    1.13
   1  -7   6   13.55    1.34
   1  -7   5   19.81    1.74
   1  -7   4    1.52    0.56
   1  -7   3   59.24    4.37
   1  -7   2   34.84    2.64
   1  -7   1   26.28    2.02
   1  -7   1   24.47    1.96
   1  -7   0  389.79   26.61
   1  -7   0  356.64   26.59
   1  -7  -1   24.79    1.95
  -1   7   1   26.75    1.97
   1  -7  -2   32.86    2.58
   1  -7  -2   36.57    2.62
  -1   7   2   35.75    2.61
   1  -7  -3   58.07    4.03
  -1   7   3   53.16    4.06
   1  -7  -4    1.69    0.31
   1  -7  -5   18.73    1.35
   1  -7  -5   17.47    1.39
   1  -7  -7    2.55    0.93
   1  -7  -8   29.51    2.56
   1  -7  -9    2.70    1.11
   0   7  -9    9.83    1.72
   0   7  -8    0.74    1.02
   0   7  -7   48.91    3.91
   0  -7   6    7.70    1.09
   0  -7   5   28.60    2.31
   0  -7   4  134.30    9.70
   0  -7   3   48.67    3.64
   0  -7   2   21.77    1.75
   0  -7   1  269.44   18.69
   0  -7   1  253.21   18.67
   0  -7   0    2.81    0.53
   0   7   0    4.49    0.62
   0  -7  -1  257.41   18.63
   0  -7  -1  261.07   18.64
   0   7   1  264.95   18.65
   0  -7  -2   21.46    1.67
   0  -7  -2   22.11    1.68
   0   7   2   21.32    1.72
   0  -7  -3   47.50    3.10
   0   7   3   36.66    3.15
   0  -7  -4  132.40    9.49
   0  -7  -4  132.72    9.47
   0  -7  -5   26.09    1.78
   0  -7  -5   21.94    1.88
   0  -7  -7   50.03    3.75
   0  -7  -8    1.23    0.91
   0  -7  -9    9.48    1.50
   1   7  -9    1.59    1.16
   1   7  -8   27.43    2.62
   1   7  -7    2.20    1.00
  -1  -7   6   12.86    1.33
   1   7  -6   11.60    1.49
  -1  -7   5   17.31    1.60
  -1  -7   4    1.16    0.57
  -1  -7   3   57.61    4.28
  -1  -7   2   33.31    2.73
   1   7  -2   37.81    2.76
  -1  -7   1   24.50    1.96
  -1  -7   1   23.65    1.98
   1   7  -1   25.29    1.97
  -1  -7   0  358.07   25.01
  -1  -7   0  344.41   25.01
   1   7   0  349.00   25.02
  -1  -7  -1   23.74    1.78
  -1  -7  -1   21.49    1.81
  -1  -7  -2   36.05    2.58
  -1  -7  -2   35.66    2.58
   1   7   2   29.94    2.63
  -1  -7  -3   58.38    3.85
   1   7   3   45.96    3.88
  -1  -7  -4    1.40    0.41
  -1  -7  -4    1.36    0.47
  -1  -7  -5   17.31    1.31
  -1  -7  -5   15.64    1.41
  -1  -7  -7    2.96    0.94
  -1  -7  -8   29.52    2.53
  -1  -7  -9    2.31    1.05
   2   7  -8    0.77    1.02
   2   7  -7    7.57    1.35
  -2  -7   6   22.70    1.89
   2   7  -6   17.94    1.99
  -2  -7   5    4.28    0.80
  -2  -7   4   75.96    5.45
   2   7  -4   70.66    5.49
  -2  -7   3    3.28    0.69
  -2  -7   2   86.75    6.55
   2   7  -2   92.02    6.61
  -2  -7   1   52.41    3.90
  -2  -7   1   53.15    3.88
   2   7  -1   49.16    3.92
  -2  -7   0    2.16    0.62
  -2  -7   0    4.06    0.59
   2   7   0    4.49    0.70
  -2  -7  -1   49.63    3.70
  -2  -7  -1   47.85    3.74
   2   7   1   51.46    3.73
  -2  -7  -2   87.71    6.25
  -2  -7  -2   86.29    6.22
   2   7   2   81.76    6.20
  -2  -7  -3    4.47    0.65
  -2  -7  -3    4.59    0.71
  -2  -7  -4   40.58    3.10
  -2  -7  -5    4.65    0.70
  -2  -7  -5    4.83    0.67
  -2  -7  -6   19.75    1.62
  -2  -7  -7    8.59    1.19
  -2  -7  -8    0.62    0.88
  -2  -7  -9    3.54    1.17
   3   7  -8    6.79    1.36
   3   7  -7    0.80    0.89
  -3  -7   6   38.58    3.05
   3   7  -6   42.64    3.16
   3   7  -6   31.57    3.01
  -3  -7   5   56.62    4.28
   3   7  -5   55.29    4.36
  -3  -7   4   34.23    2.82
   3   7  -4   36.18    2.94
  -3  -7   3  110.95    7.92
   3   7  -3  104.78    8.00
  -3  -7   2  114.81    8.06
   3   7  -2  104.60    8.11
  -3  -7   1   24.25    2.23
   3   7  -1   30.38    2.41
  -3  -7   0   23.55    2.08
  -3  -7   0   24.25    2.02
   3   7   0   25.22    2.14
  -3  -7  -1   27.75    2.12
  -3  -7  -1   23.44    2.17
   3   7   1   24.36    2.14
  -3  -7  -2   88.85    7.08
  -3  -7  -2   93.34    7.04
   3   7   2  106.42    7.09
  -3  -7  -3   87.38    7.08
  -3  -7  -3  111.99    7.11
   3   7   3   90.11    7.00
  -3  -7  -4   23.94    2.29
  -3  -7  -4   30.98    2.38
   3   7   4   29.89    2.16
  -3  -7  -5   37.48    3.25
  -3  -7  -5   49.55    3.39
  -3  -7  -6   37.45    2.97
  -3  -7  -7    2.00    0.67
  -3  -7  -7    2.47    0.87
  -3  -7  -8    9.62    1.36
   4   7  -8    4.12    1.21
   4   7  -7    5.51    1.18
   4   7  -7    4.10    1.16
  -4  -7   6   34.86    2.74
   4   7  -6   32.13    2.90
   4   7  -6   30.60    2.79
  -4  -7   5    0.92    0.82
   4   7  -5    0.33    0.89
   4   7  -5    1.20    0.74
  -4  -7   4   48.00    3.75
   4   7  -4   46.64    3.87
  -4  -7   3   -0.07    0.80
   4   7  -3    1.51    0.93
  -4  -7   2   83.76    6.38
   4   7  -2   85.70    6.46
  -4  -7   1   32.89    2.67
   4   7  -1   29.34    2.72
  -4  -7   0   33.67    2.80
  -4  -7   0   34.97    2.72
   4   7   0   31.46    2.84
  -4  -7  -1   30.17    2.52
  -4  -7  -1   31.04    2.56
   4   7   1   29.05    2.59
  -4  -7  -2   93.51    7.33
  -4  -7  -2  103.84    7.31
  -4  -7  -3    1.92    0.75
  -4  -7  -3    1.88    0.73
   4   7   3   -0.05    0.57
  -4  -7  -4   51.38    3.99
  -4  -7  -4   51.25    4.01
  -4  -7  -5    1.49    0.73
  -4  -7  -6   34.68    2.87
  -4  -7  -7    6.37    1.03
   5   7  -8   12.61    1.79
   5   7  -8   12.94    1.88
   5   7  -7    1.40    1.20
   5   7  -7    0.48    0.99
   5   7  -6   13.84    2.06
   5   7  -6   14.65    1.66
  -5  -7   5    1.54    0.99
   5   7  -5    1.57    1.12
   5   7  -5    3.29    0.89
  -5  -7   4   12.03    1.59
   5   7  -4   11.58    1.68
  -5  -7   3    2.05    1.02
   5   7  -3    1.98    1.01
  -5  -7   2   28.94    2.68
   5   7  -2   30.80    2.78
  -5  -7   1    1.72    0.90
   5   7  -1    2.75    0.99
  -5  -7   0   75.47    5.70
   5   7   0   71.79    5.71
  -5  -7  -1    5.55    1.06
  -5  -7  -1    5.24    0.91
   5   7   1    3.82    1.00
  -5  -7  -2   43.68    3.16
  -5  -7  -2   39.78    3.16
   5   7   2   29.87    3.08
  -5  -7  -3    2.32    0.80
  -5  -7  -3    1.99    0.87
   5   7   3    3.04    0.83
   5   7   4    4.92    0.86
  -5  -7  -5    3.59    0.92
  -5  -7  -6   16.48    1.76
  -5  -7  -7    2.61    0.93
  -5  -7  -8   21.03    2.10
   6   7  -7    3.15    1.12
   6   7  -7    2.78    1.46
   6   7  -6   23.17    2.69
   6   7  -6   28.42    2.45
  -6  -7   5    7.16    1.39
   6   7  -5    8.67    1.16
   6   7  -5    5.89    1.45
  -6  -7   4   37.44    3.62
   6   7  -4   48.88    3.26
   6   7  -4   39.76    3.70
  -6  -7   3    1.34    1.12
   6   7  -3    5.95    1.29
  -6  -7   2   54.75    4.72
   6   7  -2   62.50    4.85
  -6  -7   1   12.31    1.80
   6   7  -1   17.16    1.89
  -6  -7   0  101.18    8.25
   6   7   0  119.18    8.36
  -6  -7  -1   15.69    1.92
   6   7   1   17.65    1.91
  -6  -7  -2   54.86    4.82
   6   7   2   69.86    4.96
  -6  -7  -3    5.65    1.11
  -6  -7  -3    3.66    1.02
   6   7   3    6.85    1.14
  -6  -7  -4   40.43    3.38
   6   7   4   41.02    3.39
  -6  -7  -5    6.68    1.17
  -6  -7  -6   26.12    2.46
  -6  -7  -7    5.87    1.18
   7   7  -7    1.15    1.53
   7   7  -7    2.40    1.08
   7   7  -6   13.67    1.70
   7   7  -6   10.45    2.00
  -7  -7   5   -0.39    1.16
   7   7  -5    1.12    0.81
   7   7  -5    1.04    1.31
   7   7  -4   31.78    2.64
   7   7  -4   34.73    3.28
  -7  -7   3    2.51    1.34
   7   7  -3    4.10    1.31
   7   7  -3    3.49    0.77
  -7  -7   2   40.85    4.09
   7   7  -2   57.70    4.29
  -7  -7   1   14.85    1.95
   7   7  -1   14.93    1.93
  -7  -7   0   49.63    4.39
   7   7   0   57.96    4.47
  -7  -7  -1   11.97    1.74
   7   7   1   16.31    1.85
  -7  -7  -2   46.44    3.94
   7   7   2   48.06    4.00
  -7  -7  -3    3.26    1.09
   7   7   3    6.73    1.21
  -7  -7  -4   24.15    2.37
  -7  -7  -5    1.92    0.98
  -7  -7  -6   14.36    1.87
  -7  -7  -7    3.72    1.15
   8   7  -6    5.72    1.70
   8   7  -6    6.06    1.15
  -8  -7   5    0.80    1.30
   8   7  -5    0.67    0.83
   8   7  -5    2.78    1.41
  -8  -7   4   12.75    2.06
   8   7  -4   13.69    1.55
   8   7  -4   16.00    2.17
  -8  -7   3    2.42    1.32
   8   7  -3    0.38    0.63
   8   7  -3    2.79    1.31
  -8  -7   2   24.60    2.75
   8   7  -2   25.08    2.06
   8   7  -2   30.56    2.88
  -8  -7   1    6.48    1.47
   8   7  -1    5.60    1.36
  -8  -7   0    6.78    1.44
   8   7   0    6.51    1.42
  -8  -7  -1    4.05    1.26
   8   7   1    6.99    1.39
  -8  -7  -2   22.75    2.50
   8   7   2   25.50    2.48
  -8  -7  -3    0.71    1.04
   8   7   3    3.64    1.15
  -8  -7  -4   13.38    1.83
  -8  -7  -5    0.61    1.04
  -8  -7  -6    5.42    1.29
   9   7  -6   14.01    2.25
   9   7  -5    4.77    1.70
  -9  -7   4   25.34    2.97
   9   7  -4   26.65    2.93
  -9  -7   3    7.88    1.75
   9   7  -3    7.23    1.64
  -9  -7   2   43.13    3.85
   9   7  -2   36.47    3.69
  -9  -7   1    2.93    1.37
   9   7  -1    4.88    1.40
  -9  -7   0   31.67    3.24
   9   7   0   32.38    3.11
  -9  -7  -1    2.31    1.35
   9   7   1    5.13    1.40
  -9  -7  -2   25.52    2.63
  -9  -7  -3    5.69    1.41
  -9  -7  -4   19.87    2.35
  -9  -7  -5    1.53    1.15
  -9  -7  -6   10.33    1.72
  10   7  -5    5.87    1.74
 -10  -7   4   13.47    2.33
  10   7  -4   16.88    2.39
 -10  -7   3    5.30    1.75
  10   7  -3    4.34    1.62
 -10  -7   2   11.42    2.07
  10   7  -2   16.96    2.23
 -10  -7   1    7.45    1.78
  10   7  -1    9.89    1.77
 -10  -7   0    9.62    1.85
  10   7   0   12.02    1.91
 -10  -7  -1    6.90    1.62
  10   7   1    7.21    1.58
 -10  -7  -2   11.85    1.86
  10   7   2   11.73    1.86
 -10  -7  -3    2.00    1.30
 -10  -7  -4    8.67    1.67
 -10  -7  -5    2.03    1.36
  11   7  -4    5.39    1.75
  11   7  -3    3.18    1.64
 -11  -7   2    6.23    1.77
  11   7  -2    6.23    1.66
 -11  -7   1    3.28    1.69
  11   7  -1    3.39    1.59
 -11  -7   0   13.42    2.18
  11   7   0   15.94    2.29
 -11  -7  -1    2.34    1.50
  11   7   1    2.59    1.51
 -11  -7  -2    5.20    1.65
 -11  -7  -3    2.41    1.50
 -11  -7  -4    3.37    1.50
 -12  -7   2    9.60    2.03
  12   7  -2    6.78    1.92
 -12  -7   1    8.85    2.07
  12   7  -1    9.03    2.03
 -12  -7   0    8.32    2.03
  12   7   0    8.48    1.95
 -12  -7  -1    8.40    2.05
  12   7   1    7.55    1.84
 -12  -7  -2    3.55    1.75
  12  -8   1   -1.23    1.10
  12  -8   0    0.87    1.06
  12  -8  -1   -0.09    1.02
  11  -8   3   -1.43    1.03
 -11   8  -3   -1.53    0.92
  11  -8   2    3.24    1.11
 -11   8  -2    3.59    1.19
  11  -8   1    0.71    1.01
 -11   8  -1   -0.52    0.99
  11  -8   0    1.16    0.96
 -11   8   0    0.60    1.17
  11  -8  -1    0.13    0.95
  11  -8  -2    3.47    1.03
  11  -8  -3   -0.07    0.89
  10  -8   4    0.68    1.11
  10  -8   3    0.77    0.96
  10  -8   2    5.94    1.14
  10  -8   1    2.48    0.98
 -10   8  -1    1.32    0.94
  10  -8   0    8.50    1.20
 -10   8   0    7.84    1.38
  10  -8  -1    2.22    0.91
 -10   8   1    1.37    1.04
  10  -8  -2    6.34    1.10
  10  -8  -3    2.05    0.93
  10  -8  -4    2.12    0.95
   9  -8   5   -0.73    0.96
   9  -8   4   13.50    1.69
   9  -8   3    0.21    0.87
   9  -8   2   17.25    1.75
   9  -8   1    2.69    0.91
   9  -8   0   18.41    1.80
  -9   8   0   19.37    2.02
   9  -8  -1    3.00    0.82
  -9   8   1    2.65    1.01
   9  -8  -2   14.14    1.47
   9  -8  -3    0.82    0.77
   9  -8  -4   12.48    1.48
   9  -8  -5   -0.01    0.81
  -8   8  -6    1.33    1.05
   8  -8   5    0.95    1.00
   8  -8   4    3.29    0.97
   8  -8   3    4.29    0.95
   8  -8   2    2.69    0.83
   8  -8   1    0.17    0.73
   8  -8   0   52.84    4.03
   8  -8  -1    1.07    0.70
  -8   8   1    0.30    0.76
   8  -8  -2    3.95    0.81
  -8   8   2    2.98    0.94
   8  -8  -3    4.06    0.82
   8  -8  -4    3.23    0.79
   8  -8  -5    1.57    0.75
   8  -8  -6    1.22    0.83
  -7   8  -7    0.66    1.13
   7  -8   5    2.82    0.98
   7  -8   4   38.74    3.12
   7  -8   3    3.78    0.85
   7  -8   2    8.37    1.21
   7  -8   1    1.41    0.70
   7  -8   0   32.61    2.59
   7  -8  -1    1.12    0.60
   7  -8  -2   10.92    1.15
  -7   8   2    8.02    1.17
   7  -8  -3    3.72    0.73
   7  -8  -4   33.11    2.61
   7  -8  -5    2.58    0.70
   7  -8  -6    3.35    0.81
   7  -8  -7    1.63    0.75
  -6   8  -7    3.85    1.26
   6  -8   6    9.84    1.38
   6  -8   5    2.41    0.84
   6  -8   4   31.27    2.61
   6  -8   3   12.52    1.33
   6  -8   2   41.72    3.23
   6  -8   1   19.30    1.68
   6  -8   0   42.58    3.24
   6  -8  -1   20.83    1.73
   6  -8  -2   33.62    2.92
  -6   8   2   43.87    3.07
   6  -8  -3   14.86    1.25
  -6   8   3   10.48    1.30
   6  -8  -4   26.04    2.08
   6  -8  -5    2.26    0.60
   6  -8  -6   11.93    1.30
   6  -8  -7    2.63    0.72
  -5   8  -8    0.77    1.13
  -5   8  -7    3.34    1.25
   5  -8   6   20.24    1.98
   5  -8   5    7.38    1.07
   5  -8   4   22.68    1.96
   5  -8   3    7.37    1.02
   5  -8   2   37.46    2.90
   5  -8   1   12.26    1.19
   5  -8   0    5.77    0.79
   5  -8  -1   10.81    1.09
   5  -8  -2   35.18    2.69
   5  -8  -3    5.99    0.80
  -5   8   3    6.48    0.83
   5  -8  -4   22.97    1.85
   5  -8  -5    6.40    0.82
   5  -8  -6   17.26    1.52
  -4   8  -8    4.60    1.32
  -4   8  -7    0.03    1.05
   4  -8   6   42.49    3.34
   4  -8   5    5.84    0.90
   4  -8   4    6.06    0.87
   4  -8   3    5.17    0.81
   4  -8   2   95.61    6.96
   4  -8   1    0.87    0.48
   4  -8   0    4.65    0.66
   4  -8  -1    0.78    0.42
   4  -8  -2   97.34    7.03
   4  -8  -3    4.05    0.57
  -4   8   3    4.42    0.63
   4  -8  -4    6.75    0.77
   4  -8  -5    6.08    0.74
   4  -8  -6   33.08    2.52
  -3   8  -8    4.75    1.33
  -3   8  -7   17.14    1.97
   3  -8   6   38.72    3.06
   3  -8   5   11.06    1.30
   3  -8   4   17.43    1.57
   3  -8   3    6.63    0.90
   3  -8   2  106.71    7.74
   3  -8   1  112.17    8.11
   3  -8   0   52.26    3.85
   3  -8  -1  112.22    8.08
   3  -8  -2   93.64    6.75
   3  -8  -3    7.21    0.77
   3  -8  -4   17.18    1.38
   3  -8  -5   10.50    0.93
   3  -8  -6   37.04    2.74
  -2   8  -8   16.72    2.04
  -2   8  -7    6.38    1.29
   2  -8   6   19.64    1.83
   2  -8   5   16.30    1.59
   2  -8   4    0.83    0.61
   2  -8   3   33.95    2.63
   2  -8   2   46.70    3.50
   2  -8   1   38.00    2.87
   2  -8   0  115.85    8.35
   2  -8  -1   35.19    2.63
   2  -8  -2   44.48    3.27
   2  -8  -3   31.68    2.36
   2  -8  -4    1.23    0.36
   2  -8  -5   18.15    1.39
   2  -8  -5   16.65    1.34
  -1   8  -8    3.16    1.21
  -1   8  -7    6.76    1.28
   1  -8   6    6.26    0.93
   1  -8   5    9.74    1.13
   1  -8   4  114.68    8.33
   1  -8   3    6.38    0.93
   1  -8   2   26.59    2.11
   1  -8   1   40.04    2.88
   1  -8   1   34.28    2.79
   1  -8   0   14.23    1.34
   1  -8   0   18.60    1.49
   1  -8  -1   35.13    2.73
   1  -8  -1   37.96    2.76
   1  -8  -2   30.74    2.39
   1  -8  -2   33.14    2.42
   1  -8  -3    8.27    0.78
   1  -8  -4  108.60    7.94
   1  -8  -4  113.25    7.97
   1  -8  -5    8.53    0.88
   1  -8  -5    9.80    0.80
   0   8  -8   36.47    3.23
   0   8  -7    3.72    1.10
   0  -8   6    2.66    0.78
   0  -8   5   28.59    2.35
   0  -8   4    1.85    0.67
   0  -8   3   91.54    6.68
   0  -8   2   15.79    1.39
   0  -8   1   45.94    3.56
   0  -8   1   49.53    3.59
   0  -8   0  416.67   30.47
   0  -8   0  438.42   30.48
   0  -8  -1   45.10    3.56
   0  -8  -1   51.31    3.59
   0  -8  -2   16.74    1.37
   0  -8  -2   16.12    1.35
   0  -8  -3   89.09    6.42
   0  -8  -4    2.08    0.45
   0  -8  -4    1.57    0.38
   0  -8  -5   26.95    1.88
   0  -8  -5   23.25    1.99
   1   8  -8    1.66    1.06
   1   8  -7    5.89    1.19
  -1  -8   6    4.15    0.87
  -1  -8   5    9.00    1.19
  -1  -8   4  114.55    8.35
  -1  -8   3    6.91    0.92
  -1  -8   2   31.69    2.49
  -1  -8   1   39.37    2.88
  -1  -8   1   35.43    2.86
  -1  -8   0   15.78    1.29
  -1  -8   0   11.30    1.32
  -1  -8  -1   35.95    2.66
  -1  -8  -1   33.82    2.68
  -1  -8  -2   25.36    2.03
  -1  -8  -2   26.30    2.03
  -1  -8  -3    5.98    0.74
  -1  -8  -3    4.46    0.66
  -1  -8  -4  113.71    7.73
  -1  -8  -4  100.66    7.76
  -1  -8  -5    7.54    1.09
  -1  -8  -5   10.07    0.86
   2   8  -8   11.62    1.66
   2   8  -7    4.18    1.11
  -2  -8   6   18.53    1.80
  -2  -8   5   17.24    1.70
  -2  -8   4    0.01    0.66
   2   8  -4    2.60    0.75
  -2  -8   3   32.43    2.60
   2   8  -3   32.47    2.68
  -2  -8   2   45.80    3.60
   2   8  -2   48.36    3.67
  -2  -8   1   36.69    2.95
   2   8  -1   39.15    3.00
  -2  -8   0  113.69    8.44
  -2  -8   0  117.57    8.42
   2   8   0  116.64    8.47
  -2  -8  -1   37.22    2.93
  -2  -8  -1   37.19    2.86
   2   8   1   37.71    2.90
  -2  -8  -2   46.37    3.41
  -2  -8  -2   43.80    3.37
   2   8   2   43.81    3.36
  -2  -8  -3   30.96    2.44
  -2  -8  -3   30.69    2.46
  -2  -8  -4    0.19    0.55
  -2  -8  -5   16.31    1.44
  -2  -8  -6   18.10    1.50
   3   8  -8    1.88    1.13
   3   8  -7   11.99    1.64
  -3  -8   6   42.89    3.23
   3   8  -6   34.82    3.13
  -3  -8   5   10.50    1.32
   3   8  -5   10.80    1.53
  -3  -8   4   16.61    1.75
   3   8  -4   17.50    1.80
  -3  -8   3    6.74    1.03
   3   8  -3    7.67    1.15
  -3  -8   2   95.81    7.27
   3   8  -2  101.35    7.37
  -3  -8   1  103.49    7.71
   3   8  -1  105.80    7.78
  -3  -8   0   48.63    3.81
  -3  -8   0   49.99    3.79
   3   8   0   49.20    3.86
  -3  -8  -1  102.77    7.61
  -3  -8  -1  103.71    7.68
   3   8   1  106.22    7.70
  -3  -8  -2   92.41    6.82
  -3  -8  -2   96.43    6.78
   3   8   2   87.40    6.77
  -3  -8  -3    4.96    0.91
  -3  -8  -3    6.28    0.87
   3   8   3    7.03    0.86
  -3  -8  -4   18.13    1.63
  -3  -8  -4   13.36    1.53
  -3  -8  -5    8.55    1.07
  -3  -8  -6   34.47    2.75
  -3  -8  -7   15.60    1.44
   4   8  -8    4.09    1.27
   4   8  -7   -0.08    0.89
  -4  -8   6   39.36    3.28
   4   8  -6   39.25    3.23
   4   8  -6   38.95    3.38
  -4  -8   5    6.43    1.11
   4   8  -5    5.64    1.23
  -4  -8   4    5.64    1.08
   4   8  -4    5.78    1.18
  -4  -8   3    4.24    0.97
   4   8  -3    4.41    1.09
  -4  -8   2   94.76    6.81
   4   8  -2   86.02    6.88
  -4  -8   1   -0.33    0.72
   4   8  -1   -0.45    0.78
   4   8   0    5.24    1.08
  -4  -8  -1   -0.51    0.66
  -4  -8  -1    0.70    0.61
   4   8   1   -0.22    0.67
  -4  -8  -2   95.89    6.37
  -4  -8  -2   82.57    6.39
   4   8   2   76.70    6.38
  -4  -8  -3    5.33    0.90
  -4  -8  -3    5.11    0.96
   4   8   3    2.56    0.73
  -4  -8  -4    5.93    0.99
   4   8   4    4.19    0.69
  -4  -8  -5    5.60    1.00
  -4  -8  -6   40.38    3.28
  -4  -8  -7    0.71    0.76
   5   8  -8    1.86    1.13
   5   8  -7    3.33    1.14
   5   8  -7    3.07    1.36
   5   8  -6   20.56    2.34
  -5  -8   5    6.58    1.34
   5   8  -5    8.71    1.22
   5   8  -5    6.85    1.45
  -5  -8   4   21.74    2.18
   5   8  -4   20.33    2.27
  -5  -8   3    5.62    1.21
   5   8  -3    7.52    1.35
  -5  -8   2   32.56    2.86
   5   8  -2   31.16    2.95
  -5  -8   1    8.66    1.35
   5   8  -1    9.53    1.46
  -5  -8   0    6.32    1.12
   5   8   0    4.82    1.17
   5   8   1    7.34    1.24
  -5  -8  -2   41.08    3.28
  -5  -8  -2   39.30    3.36
  -5  -8  -3    7.83    1.17
  -5  -8  -3    7.58    1.20
  -5  -8  -4   25.90    2.36
  -5  -8  -5   10.32    1.40
  -5  -8  -6   26.36    2.46
  -5  -8  -7    5.97    1.12
   6   8  -7    5.17    1.25
   6   8  -7    4.05    1.59
   6   8  -6   13.50    1.69
   6   8  -6   10.29    1.87
  -6  -8   5    1.81    1.25
   6   8  -5    2.74    1.36
   6   8  -5    3.73    0.96
  -6  -8   4   28.55    2.74
   6   8  -4   26.82    2.81
  -6  -8   3   12.85    1.77
   6   8  -3   12.24    1.82
  -6  -8   2   31.45    2.94
  -6  -8   1   23.25    2.44
   6   8  -1   25.88    2.61
  -6  -8   0   50.47    4.23
   6   8   0   51.98    4.28
  -6  -8  -1   23.21    2.36
   6   8   1   26.06    2.47
  -6  -8  -2   44.70    3.56
   6   8   2   40.01    3.63
  -6  -8  -3   13.43    1.69
   6   8   3   16.87    1.81
  -6  -8  -4   31.96    2.84
  -6  -8  -5    4.95    1.10
  -6  -8  -6   16.37    1.94
  -6  -8  -7    7.64    1.33
   7   8  -7   -1.13    1.51
   7   8  -7    0.98    1.03
   7   8  -6    6.17    1.78
   7   8  -6    7.03    1.25
  -7  -8   5    1.02    1.32
   7   8  -5    3.21    0.94
   7   8  -5    3.01    1.41
  -7  -8   4   34.00    3.64
   7   8  -4   43.45    3.14
   7   8  -4   44.35    3.78
  -7  -8   3    2.87    1.36
   7   8  -3    6.87    1.46
  -7  -8   2   13.82    1.93
   7   8  -2   11.87    1.89
  -7  -8   1    2.68    1.19
   7   8  -1    4.99    1.32
  -7  -8   0   41.58    3.78
   7   8   0   47.23    3.89
  -7  -8  -1    3.11    1.18
   7   8   1    4.22    1.24
  -7  -8  -2    9.24    1.45
  -7  -8  -3    5.65    1.27
   7   8   3    7.78    1.33
  -7  -8  -4   41.94    3.51
  -7  -8  -5    4.22    1.14
  -7  -8  -6    8.07    1.41
  -7  -8  -7    3.12    1.16
   8   8  -6    2.91    1.61
   8   8  -6    2.68    1.03
  -8  -8   5    3.07    1.58
   8   8  -5    2.16    0.89
   8   8  -5    4.43    1.57
  -8  -8   4    5.17    1.66
   8   8  -4    5.26    0.95
   8   8  -4    6.64    1.63
  -8  -8   3    8.12    1.70
   8   8  -3    6.62    0.97
   8   8  -3   10.42    1.80
  -8  -8   2    8.17    1.63
   8   8  -2    6.71    1.56
  -8  -8   1    2.90    1.27
   8   8  -1    2.79    1.30
  -8  -8   0   72.99    6.00
   8   8   0   78.66    6.07
  -8  -8  -1    1.62    1.23
   8   8   1    4.77    1.34
  -8  -8  -2    5.43    1.34
   8   8   2    9.60    1.54
  -8  -8  -3    6.29    1.33
  -8  -8  -4    5.10    1.33
  -8  -8  -5    3.51    1.23
  -8  -8  -6    4.81    1.29
   9   8  -5    3.06    1.61
  -9  -8   4   21.87    2.86
   9   8  -4   24.31    2.82
  -9  -8   3    4.46    1.59
   9   8  -3    2.90    1.48
  -9  -8   2   23.62    2.86
   9   8  -2   29.31    2.92
  -9  -8   1    5.92    1.59
   9   8  -1    7.15    1.60
  -9  -8   0   28.47    3.10
   9   8   0   34.15    3.14
  -9  -8  -1    5.59    1.46
   9   8   1    6.27    1.54
  -9  -8  -2   22.10    2.50
   9   8   2   24.58    2.57
  -9  -8  -3    1.89    1.19
  -9  -8  -4   16.94    2.11
  -9  -8  -5    0.82    1.23
  10   8  -5    6.05    1.83
 -10  -8   4    7.70    1.91
  10   8  -4    5.50    1.77
 -10  -8   3    9.88    2.01
  10   8  -3    6.39    1.83
 -10  -8   2   13.67    2.13
  10   8  -2   11.61    1.99
 -10  -8   1    5.82    1.65
  10   8  -1    7.01    1.70
 -10  -8   0   13.66    2.24
  10   8   0   19.07    2.47
 -10  -8  -1    4.36    1.55
  10   8   1    5.90    1.54
 -10  -8  -2    8.97    1.82
  10   8   2   14.62    2.03
 -10  -8  -3    4.43    1.45
 -10  -8  -4    3.31    1.47
  11   8  -3    4.36    1.77
 -11  -8   2   10.87    2.09
  11   8  -2   10.45    2.00
 -11  -8   1    5.97    1.75
  11   8  -1    4.17    1.66
 -11  -8   0    5.32    1.75
  11   8   0    7.00    1.69
 -11  -8  -1    4.43    1.69
  11   8   1    4.37    1.65
 -11  -8  -2    8.62    1.93
 -11  -8  -3    1.24    1.53
 -12  -8   0    5.21    1.95
  12   8   0    5.27    1.71
  11  -9   2    5.31    1.29
 -11   9  -2    3.62    1.25
  11  -9   1    0.62    1.00
 -11   9  -1    0.16    1.02
  11  -9   0    0.03    0.94
  11  -9  -1    0.43    0.99
  11  -9  -2    4.42    1.10
  10  -9   4    2.09    1.21
  10  -9   3    0.12    1.01
  10  -9   2    4.35    1.11
  10  -9   1    5.12    1.12
 -10   9  -1    4.14    1.19
  10  -9   0    0.10    0.83
 -10   9   0   -0.49    0.98
  10  -9  -1    4.69    1.00
  10  -9  -2    3.35    0.94
  10  -9  -3    0.97    0.89
  10  -9  -4    2.02    0.96
   9  -9   5    0.86    1.08
   9  -9   4    4.64    1.16
   9  -9   3    1.47    0.95
   9  -9   2    8.60    1.27
   9  -9   1    0.20    0.86
   9  -9   0   17.45    1.69
  -9   9   0   15.56    1.82
   9  -9  -1    0.52    0.80
  -9   9   1   -0.05    0.94
   9  -9  -2    9.76    1.33
   9  -9  -3    1.01    0.76
   9  -9  -4    5.38    1.02
   9  -9  -5    0.78    0.85
   8  -9   5   -0.27    1.02
   8  -9   4   29.86    2.68
   8  -9   3    0.78    0.84
   8  -9   2    2.55    0.86
   8  -9   1    7.51    1.07
   8  -9   0    2.80    0.85
   8  -9  -1    9.73    1.15
  -8   9   1    8.15    1.24
   8  -9  -2    1.84    0.75
   8  -9  -3    0.41    0.71
   8  -9  -4   24.62    2.13
   8  -9  -5    1.09    0.77
   8  -9  -6    0.18    0.77
   7  -9   5    1.49    1.00
   7  -9   4    3.58    0.95
   7  -9   3    2.38    0.84
   7  -9   2    4.39    0.92
   7  -9   1    4.18    0.81
   7  -9   0   57.94    4.38
   7  -9  -1    4.20    0.76
   7  -9  -2    3.14    0.75
  -7   9   2    4.06    0.89
   7  -9  -3    2.72    0.70
   7  -9  -4    3.77    0.76
   7  -9  -5    1.86    0.70
   7  -9  -6    1.40    0.72
  -6   9  -7    1.76    1.12
   6  -9   6    8.44    1.26
   6  -9   5    7.72    1.19
   6  -9   4   19.43    1.90
   6  -9   3   10.62    1.28
   6  -9   2   19.19    1.74
   6  -9   1    3.58    0.73
   6  -9   0   22.27    1.90
   6  -9  -1    2.99    0.64
   6  -9  -2   22.78    1.91
   6  -9  -3   10.35    1.12
   6  -9  -4   19.73    1.71
   6  -9  -5    6.34    0.92
   6  -9  -6    6.73    0.89
  -5   9  -7    3.06    1.23
   5  -9   6   19.35    1.90
   5  -9   5    8.17    1.13
   5  -9   4   -0.14    0.74
   5  -9   3   31.33    2.53
   5  -9   2   44.50    3.41
   5  -9   1   21.33    1.80
   5  -9   0    6.58    0.87
   5  -9  -1   20.38    1.69
   5  -9  -2   44.83    3.38
   5  -9  -3   33.09    2.37
  -5   9   3   27.21    2.42
   5  -9  -4    0.36    0.51
   5  -9  -5    7.36    0.92
   5  -9  -6   15.71    1.43
  -4   9  -8    2.25    1.19
  -4   9  -7   -0.39    0.96
   4  -9   6   28.00    2.47
   4  -9   5    0.62    0.72
   4  -9   4    5.84    0.92
   4  -9   3    3.56    0.74
   4  -9   2   77.82    5.74
   4  -9   1   -0.32    0.51
   4  -9   0   11.29    1.09
   4  -9  -1   -0.10    0.46
   4  -9  -2   65.62    4.81
   4  -9  -3    3.94    0.60
   4  -9  -4    4.93    0.72
   4  -9  -5    1.02    0.46
   4  -9  -6   25.50    2.00
  -3   9  -8    4.04    1.32
   3  -9   6   26.19    2.32
   3  -9   5   19.01    1.81
   3  -9   4    1.07    0.68
   3  -9   3   16.73    1.53
   3  -9   2   57.49    4.29
   3  -9   1    6.85    0.87
   3  -9   0   36.75    2.79
   3  -9  -1    7.24    0.80
   3  -9  -2   55.10    4.05
   3  -9  -3   16.43    1.37
   3  -9  -4    1.52    0.43
   3  -9  -5   18.34    1.48
   3  -9  -6   21.19    1.65
  -2   9  -8    1.54    1.16
   2  -9   6   11.17    1.42
   2  -9   5    9.92    1.21
   2  -9   4   56.40    4.25
   2  -9   3   21.75    1.89
   2  -9   2   28.00    2.24
   2  -9   1   28.55    2.24
   2  -9   0    3.78    0.60
   2  -9  -1   27.62    2.13
   2  -9  -2   31.46    2.39
   2  -9  -3   21.12    1.66
   2  -9  -4   53.31    3.55
   2  -9  -4   43.41    3.58
   2  -9  -5    9.42    0.87
  -1   9  -8   22.39    2.34
  -1   9  -7    4.71    1.17
   1  -9   6    6.74    1.07
   1  -9   5    2.90    0.77
   1  -9   4   26.91    2.22
   1  -9   3    1.11    0.59
   1  -9   2   29.27    2.33
   1  -9   1   31.32    2.44
   1  -9   0  188.36   12.84
   1  -9   0  168.46   12.79
   1  -9  -1   27.10    2.21
   1  -9  -1   30.96    2.30
   1  -9  -2   23.13    1.94
   1  -9  -2   27.19    2.00
   1  -9  -3    2.17    0.45
   1  -9  -3    2.42    0.48
   1  -9  -4   30.15    2.20
   1  -9  -4   26.90    2.14
   1  -9  -5    3.34    0.45
   0   9  -8    2.32    1.15
   0   9  -7    8.34    1.37
   0  -9   6    1.75    0.82
   0  -9   5    5.91    0.91
   0  -9   4  119.38    8.69
   0  -9   3    0.57    0.59
   0  -9   2   13.95    1.33
   0  -9   1   26.73    2.17
   0  -9   0    7.62    1.06
   0  -9  -1   25.79    2.14
   0  -9  -1   28.45    2.14
   0  -9  -2   15.66    1.32
   0  -9  -2   14.26    1.29
   0  -9  -3    1.10    0.43
   0  -9  -3    1.56    0.45
   0  -9  -4  106.42    7.91
   0  -9  -4  112.89    7.88
   0  -9  -5    5.32    0.61
   1   9  -8   19.98    2.20
   1   9  -7    2.73    1.08
  -1  -9   6    9.46    1.33
  -1  -9   5    3.29    0.85
  -1  -9   4   25.98    2.25
  -1  -9   3    1.71    0.67
  -1  -9   2   23.28    1.97
  -1  -9   1   27.76    2.25
  -1  -9   0  168.20   12.07
  -1  -9   0  166.92   12.08
  -1  -9  -1   31.76    2.48
  -1  -9  -1   31.94    2.50
  -1  -9  -2   32.48    2.46
  -1  -9  -2   30.73    2.46
  -1  -9  -3    1.54    0.49
  -1  -9  -3    1.47    0.52
  -1  -9  -4   25.52    2.02
  -1  -9  -5    4.12    0.54
  -1  -9  -6    7.95    0.75
   2   9  -8    0.93    1.04
   2   9  -7    2.86    1.03
  -2  -9   6    9.97    1.43
  -2  -9   5    9.21    1.34
  -2  -9   4   53.16    4.09
  -2  -9   3   22.14    1.98
   2   9  -3   22.53    2.05
  -2  -9   2   32.61    2.56
   2   9  -2   29.79    2.60
  -2  -9   1   28.35    2.42
   2   9  -1   31.09    2.48
  -2  -9   0    3.10    0.78
  -2  -9   0    4.97    0.74
   2   9   0    7.73    0.95
  -2  -9  -1   28.12    2.38
  -2  -9  -1   28.69    2.32
   2   9   1   30.34    2.36
  -2  -9  -2   26.31    2.20
  -2  -9  -2   26.74    2.13
  -2  -9  -3   18.57    1.61
  -2  -9  -3   17.94    1.62
  -2  -9  -4   51.73    3.89
  -2  -9  -5    8.23    0.96
  -2  -9  -6   13.70    1.22
   3   9  -8    4.16    1.26
   3   9  -7    2.01    1.05
  -3  -9   6   27.52    2.52
  -3  -9   5   16.80    1.80
   3   9  -5   19.25    1.92
  -3  -9   4    0.78    0.82
   3   9  -4    2.35    0.91
  -3  -9   3   15.60    1.69
   3   9  -3   18.44    1.90
  -3  -9   2   57.38    4.42
   3   9  -2   57.47    4.55
  -3  -9   1    6.79    1.04
   3   9  -1    7.94    1.14
  -3  -9   0   34.18    2.80
   3   9   0   34.29    2.85
  -3  -9  -1    5.54    0.96
  -3  -9  -1    7.50    0.99
   3   9   1    7.53    1.04
  -3  -9  -2   52.38    3.95
  -3  -9  -2   50.20    3.99
   3   9   2   51.97    3.95
  -3  -9  -3   14.54    1.54
  -3  -9  -3   15.54    1.55
   3   9   3   15.30    1.40
  -3  -9  -4    0.47    0.68
  -3  -9  -5   15.41    1.55
  -3  -9  -6   24.00    2.06
  -3  -9  -7    1.57    0.55
   4   9  -8    1.36    1.14
   4   9  -7    1.23    1.06
  -4  -9   6   28.93    2.74
   4   9  -6   28.31    2.88
   4   9  -6   32.04    2.64
  -4  -9   5    0.52    0.93
   4   9  -5    0.45    1.00
  -4  -9   4    4.28    1.09
   4   9  -4    5.46    1.22
  -4  -9   3    2.88    0.99
   4   9  -3    3.89    1.12
  -4  -9   2   66.63    5.26
   4   9  -2   70.08    5.39
  -4  -9   1   -1.17    0.74
   4   9  -1   -0.17    0.82
  -4  -9   0    9.09    1.33
   4   9   0   10.58    1.44
  -4  -9  -1   -1.47    0.66
  -4  -9  -1   -0.31    0.59
   4   9   1    0.08    0.77
  -4  -9  -2   60.03    4.69
  -4  -9  -2   67.11    4.65
   4   9   2   53.90    4.66
  -4  -9  -3    3.52    0.84
  -4  -9  -3    2.25    0.88
   4   9   3    3.10    0.75
  -4  -9  -4    4.44    0.98
  -4  -9  -5   -0.02    0.76
  -4  -9  -6   20.41    1.96
  -4  -9  -7    0.68    0.71
   5   9  -7    2.72    1.35
   5   9  -7    4.30    1.21
   5   9  -6   18.62    2.43
  -5  -9   5    7.61    1.42
   5   9  -5    7.26    1.53
  -5  -9   4   -1.53    1.05
   5   9  -4    0.22    1.09
  -5  -9   3   32.88    2.85
   5   9  -3   28.74    2.99
  -5  -9   2   42.66    3.43
   5   9  -2   37.01    3.51
  -5  -9   1   17.28    1.92
   5   9  -1   17.58    2.04
  -5  -9   0    6.64    1.17
   5   9   0    4.76    1.20
  -5  -9  -1   22.60    2.08
   5   9   1   15.83    2.07
  -5  -9  -2   44.41    3.88
  -5  -9  -2   52.55    3.91
   5   9   3   20.72    2.00
  -5  -9  -4    1.50    0.92
  -5  -9  -5    9.72    1.42
  -5  -9  -6   24.53    2.32
  -5  -9  -7    6.44    1.14
   6   9  -7   -0.01    1.43
   6   9  -7    1.92    1.05
   6   9  -6    8.18    1.92
   6   9  -6   14.68    1.75
  -6  -9   5    7.64    1.67
   6   9  -5    9.82    1.31
   6   9  -5    7.30    1.71
  -6  -9   4   18.45    2.16
   6   9  -4   15.61    2.19
  -6  -9   3    9.52    1.71
   6   9  -3   10.50    1.73
  -6  -9   2   18.60    2.19
   6   9  -2   19.62    2.27
  -6  -9   1    2.12    1.10
   6   9  -1    4.35    1.28
  -6  -9   0   24.44    2.46
   6   9   0   26.06    2.60
  -6  -9  -1    5.52    1.24
   6   9   1    4.56    1.25
  -6  -9  -2   23.71    2.41
   6   9   2   24.24    2.47
   6   9   3    8.33    1.33
  -6  -9  -4   23.94    2.36
  -6  -9  -5   10.99    1.61
  -6  -9  -6   15.32    1.98
  -6  -9  -7    6.13    1.27
   7   9  -6    0.30    1.56
   7   9  -6    1.44    0.95
  -7  -9   5    1.69    1.41
   7   9  -5    2.70    1.55
   7   9  -5    3.09    0.98
  -7  -9   4    3.50    1.50
   7   9  -4    7.02    1.06
   7   9  -4    6.29    1.67
  -7  -9   3    2.79    1.36
   7   9  -3    4.35    1.43
  -7  -9   2    3.91    1.38
   7   9  -2    6.59    1.50
  -7  -9   1    5.78    1.42
   7   9  -1    8.76    1.63
  -7  -9   0   67.20    5.77
   7   9   0   80.41    5.99
  -7  -9  -1    6.21    1.38
   7   9   1   10.61    1.63
  -7  -9  -2    6.35    1.30
   7   9   2    6.67    1.37
  -7  -9  -3    5.14    1.20
  -7  -9  -4    5.97    1.29
  -7  -9  -5    4.35    1.20
  -7  -9  -6    3.35    1.22
   8   9  -6    1.34    0.95
   8   9  -6    1.30    1.65
   8   9  -5    3.10    1.56
   8   9  -5    2.30    0.94
  -8  -9   4   35.59    3.71
   8   9  -4   35.29    2.89
   8   9  -4   38.85    3.66
  -8  -9   3    2.19    1.45
  -8  -9   2    4.07    1.47
   8   9  -2    6.87    1.59
  -8  -9   1   15.47    2.21
   8   9  -1   18.85    2.32
  -8  -9   0    6.27    1.54
   8   9   0    7.61    1.59
  -8  -9  -1   15.12    2.22
   8   9   1   21.13    2.30
  -8  -9  -2    5.80    1.36
   8   9   2    7.32    1.52
  -8  -9  -3    2.84    1.23
  -8  -9  -4   35.04    3.23
  -8  -9  -5    3.36    1.26
  -8  -9  -6    2.90    1.23
   9   9  -5    5.35    1.88
  -9  -9   4   12.73    2.22
   9   9  -4   10.97    2.15
  -9  -9   3    7.35    1.86
   9   9  -3    5.92    1.72
  -9  -9   2   16.85    2.40
   9   9  -2   18.13    2.56
  -9  -9   1    3.99    1.51
   9   9  -1    4.82    1.50
  -9  -9   0   30.50    3.15
   9   9   0   29.65    3.10
  -9  -9  -1    2.55    1.37
   9   9   1    4.46    1.42
  -9  -9  -2   13.86    2.01
  -9  -9  -3    4.04    1.41
  -9  -9  -4    8.53    1.65
  -9  -9  -5    3.32    1.35
 -10  -9   4   11.70    2.17
  10   9  -4    7.59    2.04
 -10  -9   3    7.16    1.93
  10   9  -3    5.63    1.83
 -10  -9   2   10.63    1.98
  10   9  -2   10.19    1.98
 -10  -9   1    9.10    1.92
  10   9  -1    9.45    1.87
 -10  -9   0    4.46    1.63
  10   9   0    3.67    1.51
 -10  -9  -1    9.23    1.78
  10   9   1    8.34    1.74
 -10  -9  -2    7.53    1.68
 -10  -9  -3    4.99    1.50
 -10  -9  -4    6.66    1.68
 -11  -9   2   13.37    2.28
  11   9  -2   10.83    2.13
 -11  -9   1    5.36    1.79
  11   9  -1    4.66    1.71
 -11  -9   0    4.03    1.70
 -11  -9  -1    4.10    1.67
 -11  -9  -2    9.16    1.92
  11 -10   1    0.95    1.10
  11 -10   0    1.28    1.08
  11 -10  -1    0.37    0.96
  10 -10   3    2.13    1.19
  10 -10   2    2.55    1.12
  10 -10   1    1.70    0.97
  10 -10   0    1.34    0.92
  10 -10  -1    0.91    0.93
  10 -10  -2    2.81    0.95
  10 -10  -3    2.71    0.98
   9 -10   4    9.37    1.43
   9 -10   3   -1.12    0.93
   9 -10   2    3.22    1.01
   9 -10   1    1.18    0.88
   9 -10   0    1.51    0.85
   9 -10  -1    0.40    0.84
   9 -10  -2    2.71    0.91
   9 -10  -3    0.43    0.82
   9 -10  -4    8.59    1.23
   8 -10   5    7.12    1.32
   8 -10   4   -0.09    0.97
   8 -10   3   11.76    1.51
   8 -10   2    1.54    0.85
   8 -10   1    0.21    0.82
   8 -10   0   32.40    2.66
   8 -10  -1    0.96    0.72
   8 -10  -2    1.88    0.74
   8 -10  -3   10.64    1.32
   8 -10  -4    0.93    0.78
   8 -10  -5    7.12    1.07
   7 -10   5   -0.31    0.93
   7 -10   4   27.27    2.43
   7 -10   3    1.20    0.90
   7 -10   2    0.54    0.77
   7 -10   1    8.99    1.17
   7 -10   0    3.88    0.80
   7 -10  -1   10.56    1.18
   7 -10  -2    0.90    0.66
   7 -10  -3    1.88    0.70
   7 -10  -4   26.42    2.20
   7 -10  -5    1.14    0.69
   7 -10  -6    0.44    0.71
   6 -10   5   -0.39    0.88
   6 -10   4    0.46    0.88
   6 -10   3    1.04    0.76
   6 -10   2   12.87    1.39
   6 -10   1    3.39    0.76
   6 -10   0   28.70    2.32
   6 -10  -1    2.72    0.70
   6 -10  -2   11.23    1.21
   6 -10  -3    1.09    0.62
   6 -10  -4    0.73    0.60
   6 -10  -5   -0.18    0.58
   6 -10  -6    3.56    0.74
   5 -10   6   11.29    1.46
   5 -10   5    7.25    1.13
   5 -10   4    1.75    0.86
   5 -10   3   11.68    1.32
   5 -10   2   44.15    3.41
   5 -10   1   18.30    1.63
   5 -10   0    2.32    0.68
   5 -10  -1   16.27    1.48
   5 -10  -2   37.04    2.85
   5 -10  -3   10.85    1.12
   5 -10  -4    2.07    0.61
   5 -10  -5    6.70    0.94
   5 -10  -6    9.56    1.07
   4 -10   6   20.97    2.09
   4 -10   5    2.83    0.88
   4 -10   4    6.07    0.96
   4 -10   3   12.28    1.32
   4 -10   2   40.55    3.15
   4 -10   1    6.43    0.88
   4 -10   0   17.74    1.54
   4 -10  -1    6.69    0.90
   4 -10  -2   41.36    3.11
   4 -10  -3   13.20    1.21
   4 -10  -4    6.38    0.84
   4 -10  -5    2.25    0.56
   4 -10  -6   15.76    1.36
   3 -10   6    7.01    1.13
   3 -10   5    0.03    0.75
   3 -10   4   27.79    2.34
   3 -10   3    1.16    0.73
   3 -10   2   27.67    2.27
   3 -10   1    3.33    0.68
   3 -10   0    0.84    0.53
   3 -10  -1    3.86    0.65
   3 -10  -2   25.51    2.02
   3 -10  -3    1.82    0.51
   3 -10  -4   25.11    1.97
   3 -10  -5    0.12    0.44
   3 -10  -6    5.57    0.72
  -2  10  -8   10.11    1.58
   2 -10   6   10.82    1.49
   2 -10   5   10.95    1.33
   2 -10   4   37.14    2.96
   2 -10   3    9.13    1.14
   2 -10   2   41.71    3.22
   2 -10   1    8.44    0.99
   2 -10   0   60.83    4.50
   2 -10  -1    6.94    0.84
   2 -10  -1    8.49    1.13
   2 -10  -2   34.59    2.79
   2 -10  -2   39.74    2.90
   2 -10  -3    9.94    1.14
   2 -10  -3    9.78    0.98
   2 -10  -4   34.82    2.61
   2 -10  -5   10.15    0.95
   2 -10  -6   13.18    1.10
  -1  10  -8    5.98    1.32
   1 -10   6   17.89    1.87
   1 -10   5    6.99    1.08
   1 -10   4   56.02    4.26
   1 -10   3   14.61    1.48
   1 -10   2   39.15    3.03
   1 -10   1    5.11    0.76
   1 -10   0   36.34    3.05
   1 -10   0   44.42    3.13
   1 -10  -1    4.59    0.71
   1 -10  -1    5.78    0.76
   1 -10  -2   53.65    3.74
   1 -10  -2   45.53    3.66
   1 -10  -3   18.18    1.49
   1 -10  -3   15.13    1.38
   1 -10  -4   55.11    4.03
   1 -10  -5    4.81    0.67
   1 -10  -6   14.79    1.18
   0  10  -8    9.65    1.56
   0 -10   6    8.58    1.20
   0 -10   5   -0.54    0.69
   0 -10   4    0.41    0.71
   0 -10   3   -0.32    0.65
   0 -10   2   12.96    1.33
   0 -10   1    1.26    0.63
   0 -10   0   64.25    4.88
   0 -10   0   67.78    4.91
   0 -10  -1    1.03    0.52
   0 -10  -1    1.62    0.54
   0 -10  -2   12.37    1.27
   0 -10  -2   15.92    1.35
   0 -10  -3   -0.14    0.46
   0 -10  -3   -0.29    0.43
   0 -10  -4    0.61    0.43
   0 -10  -5    0.23    0.37
   0 -10  -6    8.88    0.83
   1  10  -8    6.51    1.40
   1  10  -7    0.92    0.95
  -1 -10   6   14.42    1.69
  -1 -10   5    5.44    0.98
  -1 -10   4   56.83    4.35
  -1 -10   3   14.89    1.50
  -1 -10   2   46.45    3.62
  -1 -10   1    4.15    0.78
  -1 -10   0   37.23    2.92
  -1 -10  -1    6.27    0.81
  -1 -10  -1    5.59    0.84
  -1 -10  -2   41.50    3.09
  -1 -10  -2   38.47    3.07
  -1 -10  -3   15.10    1.38
  -1 -10  -3   14.54    1.37
  -1 -10  -4   56.45    4.17
  -1 -10  -5    6.22    0.79
  -1 -10  -6   19.37    1.53
   2  10  -8    8.36    1.50
   2  10  -7    3.62    1.10
  -2 -10   6   13.72    1.62
  -2 -10   5   10.66    1.50
  -2 -10   4   34.49    2.86
  -2 -10   3    8.74    1.23
  -2 -10   2   35.56    2.89
  -2 -10   1    6.27    1.01
   2  10  -1    9.46    1.15
  -2 -10   0   59.35    4.50
  -2 -10  -1    7.24    1.05
  -2 -10  -1    9.19    1.14
  -2 -10  -2   38.67    3.14
  -2 -10  -2   42.88    3.20
  -2 -10  -3    8.08    1.07
  -2 -10  -3    9.13    1.14
  -2 -10  -4   34.36    2.71
  -2 -10  -5    9.18    1.05
  -2 -10  -6   12.26    1.16
   3  10  -7    2.30    1.10
  -3 -10   6    7.61    1.35
  -3 -10   5   -0.56    0.91
  -3 -10   4   26.97    2.47
   3  10  -4   28.17    2.57
  -3 -10   3    1.21    0.93
   3  10  -3    2.18    0.93
  -3 -10   2   24.74    2.32
   3  10  -2   27.01    2.43
  -3 -10   1    3.38    0.95
   3  10  -1    4.44    0.99
  -3 -10   0   -0.43    0.75
   3  10   0    2.52    0.82
  -3 -10  -1    3.55    0.90
  -3 -10  -1    3.89    0.78
   3  10   1    4.13    0.86
  -3 -10  -2   23.80    2.23
  -3 -10  -2   25.83    2.18
   3  10   2   25.61    2.16
  -3 -10  -3    0.69    0.72
  -3 -10  -4   24.11    2.10
  -3 -10  -5   -0.12    0.67
  -3 -10  -6    7.68    1.08
   4  10  -7    3.96    1.23
  -4 -10   6   18.21    2.05
  -4 -10   5    1.88    1.08
   4  10  -5    3.42    1.25
  -4 -10   4    5.23    1.29
   4  10  -4    5.96    1.31
  -4 -10   3   12.00    1.72
   4  10  -3   12.68    1.75
  -4 -10   2   42.45    3.44
   4  10  -2   39.54    3.55
  -4 -10   1    5.41    1.12
   4  10  -1    5.77    1.22
  -4 -10   0   13.46    1.66
   4  10   0   17.21    1.92
  -4 -10  -1    4.43    1.06
   4  10   1    6.65    1.16
  -4 -10  -2   33.28    2.96
  -4 -10  -2   38.53    2.97
   4  10   2   35.67    3.01
  -4 -10  -3    9.80    1.33
   4  10   3   10.40    1.27
  -4 -10  -4    4.44    0.97
  -4 -10  -5    1.61    0.86
  -4 -10  -6   17.79    1.83
  -4 -10  -7    3.67    0.80
   5  10  -7    7.04    1.41
   5  10  -6    9.39    1.88
   5  10  -6   16.50    1.88
  -5 -10   5    6.53    1.52
   5  10  -5    6.36    1.55
  -5 -10   4    2.02    1.17
   5  10  -4    2.20    1.31
  -5 -10   3   11.59    1.75
   5  10  -3   13.56    1.91
  -5 -10   2   38.03    3.30
   5  10  -2   37.15    3.50
  -5 -10   1   10.90    1.56
   5  10  -1   12.38    1.76
  -5 -10   0    0.92    1.00
   5  10   0    2.08    1.09
  -5 -10  -1   13.89    1.65
   5  10   1   12.06    1.71
  -5 -10  -2   39.00    2.97
   5  10   2   27.19    2.88
  -5 -10  -3   12.58    1.64
  -5 -10  -4    2.78    0.98
  -5 -10  -5    6.92    1.23
  -5 -10  -6   12.77    1.63
  -5 -10  -7    6.73    1.14
   6  10  -6    5.98    1.18
   6  10  -6    2.73    1.67
  -6 -10   5   -1.00    1.32
   6  10  -5   -0.41    1.34
  -6 -10   4    0.09    1.29
   6  10  -4   -0.14    1.34
  -6 -10   3   -0.36    1.23
   6  10  -3    0.78    1.29
  -6 -10   2    8.76    1.62
   6  10  -2   13.12    1.86
  -6 -10   1    3.41    1.23
   6  10  -1    4.38    1.35
  -6 -10   0   31.12    2.90
   6  10   0   29.26    3.03
  -6 -10  -1    3.20    1.11
   6  10   1    3.44    1.23
  -6 -10  -2   15.66    1.82
   6  10   2    9.54    1.63
  -6 -10  -3    2.87    1.09
  -6 -10  -4    1.98    1.04
  -6 -10  -5    2.56    1.10
  -6 -10  -6    8.34    1.39
   7  10  -6    2.18    1.02
   7  10  -6   -0.15    1.55
  -7 -10   5    1.56    1.45
   7  10  -5    1.87    0.96
   7  10  -5    0.15    1.50
  -7 -10   4   23.85    2.99
   7  10  -4   29.23    3.03
  -7 -10   3    0.72    1.29
   7  10  -3    4.01    1.46
  -7 -10   2    0.69    1.25
   7  10  -2    2.70    1.39
  -7 -10   1   13.20    2.03
   7  10  -1   18.73    2.37
  -7 -10   0    6.24    1.39
   7  10   0    6.86    1.54
  -7 -10  -1   13.36    1.91
   7  10   1   19.29    2.29
  -7 -10  -2    2.54    1.17
   7  10   2    4.55    1.27
  -7 -10  -3    2.65    1.11
  -7 -10  -4   35.64    3.23
  -7 -10  -5    3.53    1.25
  -7 -10  -6    5.29    1.32
   8  10  -5    9.87    1.35
   8  10  -5   10.52    2.19
  -8 -10   4    4.40    1.67
   8  10  -4    2.94    0.94
   8  10  -4    4.48    1.70
  -8 -10   3   17.27    2.46
   8  10  -3   19.94    2.58
  -8 -10   2    5.99    1.58
   8  10  -2    6.54    1.72
  -8 -10   1    4.23    1.44
   8  10  -1    3.85    1.48
  -8 -10   0   42.93    4.04
   8  10   0   51.73    4.33
   8  10   1    5.24    1.43
  -8 -10  -2    4.45    1.32
  -8 -10  -3   20.81    2.42
  -8 -10  -4    3.53    1.27
  -8 -10  -5   15.21    2.09
  -9 -10   4   21.21    2.85
   9  10  -4   14.49    2.44
   9  10  -3    4.28    1.68
  -9 -10   2    6.86    1.72
   9  10  -2    7.54    1.82
  -9 -10   1    5.46    1.59
   9  10  -1    6.79    1.76
  -9 -10   0    6.83    1.62
   9  10   0    5.42    1.59
  -9 -10  -1    5.29    1.49
   9  10   1    6.03    1.58
  -9 -10  -2    8.86    1.73
  -9 -10  -3    1.58    1.27
  -9 -10  -4   16.42    2.29
 -10 -10   3    9.55    2.07
  10  10  -3    7.40    1.92
 -10 -10   2   11.29    2.11
  10  10  -2    9.14    2.00
 -10 -10   1    5.63    1.69
  10  10  -1    8.94    1.91
 -10 -10   0    5.90    1.73
  10  10   0    7.20    1.75
 -10 -10  -1    4.83    1.64
 -10 -10  -2    8.41    1.84
 -10 -10  -3    3.87    1.49
 -11 -10   1    7.20    1.96
  11  10  -1    7.37    1.98
 -11 -10   0    6.87    1.88
  11  10   0    8.83    1.90
 -11 -10  -1    5.88    1.76
  10 -11   2    3.98    1.24
  10 -11   1    0.76    1.04
  10 -11   0   -0.51    0.88
  10 -11  -1    1.94    0.96
  10 -11  -2    3.04    1.06
   9 -11   4   -0.79    1.03
   9 -11   3    0.91    1.04
   9 -11   2    2.28    1.01
   9 -11   1   -0.15    0.86
   9 -11   0    3.38    0.96
   9 -11  -1    0.11    0.80
   9 -11  -2    2.14    0.92
   9 -11  -3    0.21    0.85
   9 -11  -4   -0.69    0.83
   8 -11   5   -0.83    1.07
   8 -11   4   13.86    1.75
   8 -11   3    0.31    0.95
   8 -11   2    0.92    0.94
   8 -11   1   10.43    1.46
   8 -11   0    0.07    0.83
   8 -11  -1   10.40    1.36
   8 -11  -2    1.43    0.82
   8 -11  -3    0.61    0.79
   8 -11  -4   13.65    1.52
   8 -11  -5   -0.08    0.81
   7 -11   5    5.84    1.28
   7 -11   4    1.21    0.98
   7 -11   3    8.68    1.29
   7 -11   2    1.26    0.84
   7 -11   1    0.85    0.77
   7 -11   0   23.31    2.08
   7 -11  -1    0.38    0.72
   7 -11  -2    1.35    0.74
   7 -11  -3    7.34    1.01
   7 -11  -4    1.07    0.76
   7 -11  -5    5.88    0.95
   6 -11   5   -0.66    0.97
   6 -11   4    8.47    1.25
   6 -11   3   -0.20    0.80
   6 -11   2    7.93    1.17
   6 -11   1    1.84    0.80
   6 -11   0   -0.01    0.65
   6 -11  -1    1.98    0.67
   6 -11  -2    7.46    1.04
   6 -11  -3   -0.05    0.62
   6 -11  -4    8.35    1.08
   6 -11  -5   -0.06    0.63
   6 -11  -6    3.00    0.74
   5 -11   6   11.54    1.58
   5 -11   5    3.39    1.02
   5 -11   4    5.09    1.02
   5 -11   3   11.12    1.35
   5 -11   2   27.94    2.34
   5 -11   1    9.03    1.20
   5 -11   0   12.80    1.29
   5 -11  -1    8.34    1.07
   5 -11  -2   27.16    2.17
   5 -11  -3   11.07    1.16
   5 -11  -4    5.93    0.83
   5 -11  -5    2.89    0.69
   5 -11  -6    8.19    1.01
   4 -11   6    5.55    1.14
   4 -11   5    3.48    1.02
   4 -11   4   10.47    1.35
   4 -11   3    8.88    1.17
   4 -11   2   30.69    2.51
   4 -11   1   10.16    1.16
   4 -11   0   14.94    1.41
   4 -11  -1    9.04    1.01
   4 -11  -2   26.18    2.11
   4 -11  -3    5.82    0.83
   4 -11  -4    9.67    1.05
   4 -11  -5    3.70    0.67
   4 -11  -6    6.13    0.76
   3 -11   6    2.49    1.03
   3 -11   5   -0.18    0.81
   3 -11   4    1.93    0.85
   3 -11   3   -0.23    0.71
   3 -11   2    7.70    1.08
   3 -11   1    4.15    0.80
   3 -11   0   58.27    4.37
   3 -11  -1    4.50    0.71
   3 -11  -2    7.27    0.93
   3 -11  -3    0.03    0.48
   3 -11  -4    1.69    0.54
   3 -11  -5    0.09    0.48
   3 -11  -6    3.18    0.56
   2 -11   6   11.48    1.62
   2 -11   5    0.04    0.80
   2 -11   4   38.96    3.12
   2 -11   3    3.25    0.82
   2 -11   2   28.42    2.35
   2 -11   1    9.42    1.10
   2 -11   0   60.83    4.54
   2 -11  -1    7.63    0.93
   2 -11  -1    9.58    1.25
   2 -11  -2   37.75    2.81
   2 -11  -2   32.67    2.68
   2 -11  -3    3.03    0.59
   2 -11  -4   36.82    2.79
   2 -11  -5    0.44    0.46
   2 -11  -6    9.67    0.95
   1 -11   6   13.74    1.63
   1 -11   5    6.22    1.10
   1 -11   4   25.74    2.23
   1 -11   3    3.43    0.82
   1 -11   2   51.71    3.97
   1 -11   1    1.46    0.64
   1 -11   0   30.27    2.41
   1 -11  -1    2.79    0.67
   1 -11  -1    1.27    0.56
   1 -11  -2   41.72    3.40
   1 -11  -2   49.42    3.50
   1 -11  -3    3.12    0.57
   1 -11  -4   22.80    1.83
   1 -11  -5    5.28    0.74
   1 -11  -6   17.63    1.43
   0 -11   6   14.62    1.67
   0 -11   5   -0.70    0.82
   0 -11   4   16.21    1.65
   0 -11   3   -0.38    0.70
   0 -11   2   23.36    2.05
   0 -11   1    1.04    0.69
   0 -11   0   -0.49    0.57
   0 -11  -1    0.89    0.56
   0 -11  -1    1.13    0.56
   0 -11  -2   23.18    2.08
   0 -11  -2   28.56    2.17
   0 -11  -3   -0.43    0.46
   0 -11  -4   14.54    1.29
   0 -11  -5    0.77    0.45
   0 -11  -6   14.57    1.25
  -1 -11   6   16.76    1.81
  -1 -11   5    4.83    1.03
  -1 -11   4   23.87    2.18
  -1 -11   3    2.53    0.83
  -1 -11   2   41.14    3.27
  -1 -11   1    1.66    0.73
  -1 -11   0   29.27    2.41
  -1 -11  -1    2.34    0.62
  -1 -11  -1    2.05    0.71
  -1 -11  -2   51.76    3.80
  -1 -11  -2   47.36    3.77
  -1 -11  -3    3.81    0.70
  -1 -11  -4   24.55    2.00
  -1 -11  -5    6.58    0.87
  -1 -11  -6   14.06    1.23
  -2 -11   6    8.18    1.34
  -2 -11   5   -0.09    0.91
  -2 -11   4   38.29    3.21
  -2 -11   3    2.86    0.91
  -2 -11   2   32.20    2.77
  -2 -11   1    8.13    1.20
  -2 -11   0   58.15    4.46
  -2 -11  -1    9.45    1.19
  -2 -11  -2   29.59    2.41
  -2 -11  -2   27.51    2.41
  -2 -11  -3    2.48    0.73
  -2 -11  -4   37.29    2.94
  -2 -11  -5    0.90    0.60
  -2 -11  -6   11.51    1.17
  -3 -11   6    2.81    1.22
  -3 -11   5   -0.97    1.01
  -3 -11   4    1.35    0.98
  -3 -11   3   -0.70    0.93
   3  11  -3    0.10    0.91
  -3 -11   2    6.81    1.24
   3  11  -2   10.67    1.48
  -3 -11   1    4.07    0.99
   3  11  -1    4.52    1.06
  -3 -11   0   57.22    4.50
   3  11   0   57.67    4.55
  -3 -11  -1    3.70    0.93
   3  11   1    5.88    0.99
  -3 -11  -2    7.22    1.14
  -3 -11  -3   -0.45    0.72
  -3 -11  -4    1.14    0.78
  -3 -11  -5    0.16    0.66
  -3 -11  -6    4.27    0.79
   4  11  -7    5.59    1.35
  -4 -11   5    3.21    1.28
   4  11  -5    3.28    1.32
  -4 -11   4    7.96    1.51
   4  11  -4    9.56    1.60
  -4 -11   3    5.93    1.30
   4  11  -3    8.01    1.48
  -4 -11   2   24.92    2.50
   4  11  -2   28.55    2.67
  -4 -11   1    7.46    1.31
   4  11  -1   10.35    1.55
  -4 -11   0   12.33    1.63
   4  11   0   15.06    1.78
  -4 -11  -1    9.14    1.34
   4  11   1    9.05    1.38
  -4 -11  -2   24.72    2.28
   4  11   2   22.63    2.21
  -4 -11  -3    6.30    1.13
  -4 -11  -4    9.65    1.30
  -4 -11  -5    4.02    0.97
  -4 -11  -6    6.14    1.03
   5  11  -6    9.61    1.99
  -5 -11   5    3.80    1.39
   5  11  -5    2.90    1.46
  -5 -11   4    6.51    1.47
   5  11  -4    4.75    1.49
  -5 -11   3   10.05    1.63
   5  11  -3   10.74    1.78
  -5 -11   2   25.52    2.53
   5  11  -2   24.83    2.67
  -5 -11   1    6.36    1.32
   5  11  -1    7.00    1.48
  -5 -11   0    8.86    1.44
   5  11   0    9.80    1.65
  -5 -11  -1    6.36    1.23
   5  11   1    5.95    1.28
  -5 -11  -2   25.34    2.22
   5  11   2   18.68    2.23
  -5 -11  -3    9.60    1.41
  -5 -11  -4    5.98    1.19
  -5 -11  -5    3.61    1.08
  -5 -11  -6   10.41    1.51
   6  11  -6    1.91    1.67
   6  11  -6    5.76    1.26
  -6 -11   5    1.40    1.42
   6  11  -5   -0.83    1.42
  -6 -11   4    7.58    1.70
   6  11  -4    6.83    1.77
  -6 -11   3   -0.55    1.26
   6  11  -3   -0.24    1.29
  -6 -11   2    5.83    1.43
   6  11  -2    7.82    1.74
  -6 -11   1    1.17    1.15
   6  11  -1    2.45    1.36
  -6 -11   0    0.89    1.08
   6  11   0    0.91    1.21
  -6 -11  -1    1.88    1.08
   6  11   1    1.01    1.08
  -6 -11  -2    9.01    1.40
   6  11   2    6.52    1.41
  -6 -11  -3    1.60    1.04
  -6 -11  -4   13.25    1.80
  -6 -11  -5    2.86    1.13
  -6 -11  -6   12.00    1.75
  -7 -11   5    6.81    1.84
   7  11  -5    8.57    1.30
   7  11  -5    5.13    1.89
  -7 -11   4    0.92    1.47
   7  11  -4    2.66    1.59
  -7 -11   3    7.72    1.80
   7  11  -3    9.16    1.87
  -7 -11   2    1.91    1.30
   7  11  -2    3.57    1.47
  -7 -11   1    2.14    1.30
   7  11  -1    3.53    1.44
  -7 -11   0   29.72    2.97
   7  11   0   32.63    3.19
  -7 -11  -1    2.93    1.20
   7  11   1    3.28    1.31
  -7 -11  -2    2.37    1.14
  -7 -11  -3   13.05    1.91
  -7 -11  -4    4.31    1.27
  -7 -11  -5   10.56    1.64
   8  11  -5    2.51    1.77
  -8 -11   4   17.89    2.66
   8  11  -4   22.03    2.98
  -8 -11   3    3.60    1.60
   8  11  -3    3.17    1.60
  -8 -11   2    4.58    1.54
   8  11  -2    4.74    1.64
  -8 -11   1   17.55    2.37
   8  11  -1   21.04    2.72
  -8 -11   0    2.74    1.35
   8  11   0    5.82    1.62
  -8 -11  -1   18.01    2.39
   8  11   1   20.69    2.50
  -8 -11  -2    4.65    1.40
  -8 -11  -3    3.91    1.31
  -8 -11  -4   22.70    2.54
  -8 -11  -5    4.49    1.36
  -9 -11   4    4.53    1.84
   9  11  -4    3.09    1.74
   9  11  -3    5.26    1.83
  -9 -11   2    7.13    1.78
   9  11  -2    7.12    1.87
  -9 -11   1    6.08    1.70
   9  11  -1    3.81    1.66
  -9 -11   0    7.24    1.69
   9  11   0    9.48    1.92
  -9 -11  -1    3.29    1.38
  -9 -11  -2    5.32    1.54
  -9 -11  -3    3.36    1.36
 -10 -11   2   12.12    2.19
  10  11  -2   11.56    2.21
 -10 -11   1    5.60    1.77
  10  11  -1    6.70    1.87
 -10 -11   0    4.25    1.69
  10  11   0    6.92    1.84
 -10 -11  -1    5.88    1.67
 -10 -11  -2    8.91    1.81
  10 -12   0   -1.16    0.92
  10 -12  -1    0.29    0.95
   9 -12   3    0.52    1.11
   9 -12   2    2.14    1.08
   9 -12   1    0.44    0.95
   9 -12   0   -0.32    0.88
   9 -12  -1    0.28    0.85
   9 -12  -2    2.36    0.98
   9 -12  -3   -0.06    0.91
   8 -12   4   -0.82    1.12
   8 -12   3    5.04    1.18
   8 -12   2    1.61    0.98
   8 -12   1    1.26    0.88
   8 -12   0    7.53    1.18
   8 -12  -1    1.50    0.87
   8 -12  -2    1.84    0.86
   8 -12  -3    3.53    0.94
   8 -12  -4    0.37    0.82
   7 -12   5   -0.08    1.06
   7 -12   4    7.46    1.37
   7 -12   3    0.76    0.97
   7 -12   2    3.16    1.02
   7 -12   1    9.32    1.29
   7 -12   0    0.79    0.76
   7 -12  -1    9.76    1.29
   7 -12  -2    3.62    0.87
   7 -12  -3    1.37    0.80
   7 -12  -4    7.66    1.11
   7 -12  -5    0.09    0.78
   6 -12   5    1.34    1.05
   6 -12   4   -0.89    0.97
   6 -12   3    2.65    0.94
   6 -12   2    4.75    0.99
   6 -12   1    5.60    0.98
   6 -12   0    7.65    1.08
   6 -12  -1    5.24    0.90
   6 -12  -2    5.81    0.91
   6 -12  -3    2.38    0.77
   6 -12  -4   -0.10    0.67
   6 -12  -5    0.66    0.74
   5 -12   5    2.05    1.03
   5 -12   4    7.08    1.19
   5 -12   3    0.80    0.85
   5 -12   2   14.78    1.54
   5 -12   1    5.88    0.99
   5 -12   0    4.60    0.88
   5 -12  -1    5.64    0.85
   5 -12  -2   13.17    1.34
   5 -12  -3    1.50    0.65
   5 -12  -4    6.54    0.91
   5 -12  -5    1.36    0.66
   5 -12  -6    3.17    0.73
   4 -12   6    3.86    1.11
   4 -12   5    1.31    0.95
   4 -12   4    6.80    1.19
   4 -12   3    3.49    0.92
   4 -12   2    8.98    1.21
   4 -12   1   10.15    1.21
   4 -12   0   30.73    2.48
   4 -12  -1    9.97    1.17
   4 -12  -2   11.18    1.18
   4 -12  -3    3.68    0.71
   4 -12  -4    6.75    0.96
   4 -12  -5    0.87    0.61
   4 -12  -6    2.46    0.64
   3 -12   6   -0.13    0.96
   3 -12   5    1.75    1.01
   3 -12   4   29.81    2.56
   3 -12   3    5.37    0.98
   3 -12   2    2.30    0.86
   3 -12   1    0.14    0.65
   3 -12   0    4.71    0.85
   3 -12  -1   -0.03    0.56
   3 -12  -2    2.08    0.63
   3 -12  -3    3.56    0.66
   3 -12  -4   28.27    2.24
   3 -12  -5    2.80    0.62
   3 -12  -6    0.58    0.53
   2 -12   6    4.29    1.13
   2 -12   5    1.25    0.93
   2 -12   4   11.81    1.45
   2 -12   3    1.01    0.79
   2 -12   2   18.12    1.78
   2 -12   1   -0.14    0.64
   2 -12   0   46.35    3.55
   2 -12  -1    0.06    0.55
   2 -12  -2   13.80    1.33
   2 -12  -3    0.71    0.55
   2 -12  -4   11.64    1.16
   2 -12  -5    1.53    0.55
   2 -12  -6    6.13    0.82
   1 -12   6   13.33    1.68
   1 -12   5   -0.91    0.90
   1 -12   4    9.16    1.31
   1 -12   3    0.44    0.77
   1 -12   2   29.27    2.50
   1 -12   1    2.93    0.76
   1 -12   0   28.20    2.31
   1 -12  -1    2.55    0.69
   1 -12  -2   29.71    2.37
   1 -12  -3    1.32    0.57
   1 -12  -4    9.13    1.04
   1 -12  -5    0.12    0.49
   1 -12  -6   13.98    1.25
   0 -12   6   18.09    1.95
   0 -12   5   -0.96    0.90
   0 -12   4   -1.36    0.79
   0 -12   3   -0.44    0.79
   0 -12   2   40.72    3.26
   0 -12   1   -0.37    0.67
   0 -12   0   -1.05    0.66
   0 -12  -1    0.21    0.63
   0 -12  -2   40.45    3.14
   0 -12  -3   -0.02    0.53
   0 -12  -4   -0.40    0.51
   0 -12  -5    1.14    0.51
   0 -12  -6   18.33    1.54
  -1 -12   6   13.04    1.70
  -1 -12   5   -0.60    0.86
  -1 -12   4    9.11    1.31
  -1 -12   3    0.64    0.82
  -1 -12   2   29.73    2.54
  -1 -12   1    2.80    0.84
  -1 -12   0   27.13    2.31
  -1 -12  -1    2.61    0.80
  -1 -12  -2   26.58    2.21
  -1 -12  -3    1.16    0.64
  -1 -12  -4    9.26    1.10
  -1 -12  -5    0.14    0.52
  -1 -12  -6   13.17    1.22
  -2 -12   6    4.44    1.22
  -2 -12   5    0.74    1.06
  -2 -12   4   13.01    1.76
  -2 -12   3    1.20    0.90
  -2 -12   2   12.17    1.63
  -2 -12   1   -0.37    0.84
  -2 -12   0   47.12    3.73
  -2 -12  -1   -0.52    0.75
  -2 -12  -2   16.64    1.72
  -2 -12  -3    1.22    0.72
  -2 -12  -4   11.49    1.34
  -2 -12  -5    2.29    0.66
  -2 -12  -6    4.95    0.74
  -3 -12   6   -0.79    1.13
  -3 -12   5    1.98    1.20
  -3 -12   4   30.45    2.79
  -3 -12   3    3.49    1.16
  -3 -12   2    1.41    0.98
  -3 -12   1   -0.29    0.87
  -3 -12   0    3.43    1.01
  -3 -12  -1   -0.32    0.83
  -3 -12  -2    1.18    0.90
  -3 -12  -3    3.37    0.91
  -3 -12  -4   28.07    2.45
  -3 -12  -5    3.14    0.83
  -3 -12  -6    1.89    0.72
  -4 -12   5    1.02    1.18
  -4 -12   4    5.95    1.39
   4  12  -4    4.69    1.45
  -4 -12   3    3.60    1.21
   4  12  -3    4.90    1.43
  -4 -12   2   10.51    1.56
   4  12  -2   10.61    1.77
  -4 -12   1    9.87    1.48
   4  12  -1   10.18    1.69
  -4 -12   0   26.86    2.55
   4  12   0   28.56    2.77
  -4 -12  -1    9.69    1.43
   4  12   1    9.74    1.47
  -4 -12  -2   10.06    1.41
   4  12   2    9.15    1.32
  -4 -12  -3    2.86    0.99
  -4 -12  -4    5.64    1.14
  -4 -12  -5    0.94    0.87
  -4 -12  -6    5.63    1.03
  -5 -12   5    1.69    1.47
   5  12  -5   -1.14    1.52
  -5 -12   4    6.51    1.58
   5  12  -4    4.98    1.64
  -5 -12   3    0.38    1.22
   5  12  -3    0.43    1.27
  -5 -12   2   13.34    1.84
   5  12  -2   12.92    2.05
  -5 -12   1    4.57    1.33
   5  12  -1    5.46    1.45
  -5 -12   0    3.00    1.13
   5  12   0    3.91    1.29
  -5 -12  -1    3.39    1.11
   5  12   1    3.48    1.16
  -5 -12  -2   11.56    1.60
  -5 -12  -3    0.46    0.97
  -5 -12  -4    6.91    1.28
  -5 -12  -5    1.59    1.01
  -5 -12  -6    4.84    1.11
  -6 -12   5    1.17    1.51
   6  12  -5   -1.03    1.57
  -6 -12   4   -0.92    1.43
   6  12  -4   -1.53    1.43
  -6 -12   3    1.43    1.35
   6  12  -3    1.45    1.48
  -6 -12   2    5.51    1.50
   6  12  -2    3.64    1.63
  -6 -12   1    3.69    1.29
   6  12  -1    3.76    1.48
  -6 -12   0    9.18    1.56
   6  12   0    6.07    1.67
  -6 -12  -1    5.94    1.29
   6  12   1    3.37    1.31
  -6 -12  -2    6.31    1.31
  -6 -12  -3    4.85    1.27
  -6 -12  -4    3.13    1.14
  -6 -12  -5    3.75    1.20
  -7 -12   5    2.48    1.66
   7  12  -5   -1.70    1.66
  -7 -12   4    7.68    1.95
   7  12  -4    7.98    2.04
  -7 -12   3    2.44    1.47
   7  12  -3    0.83    1.59
  -7 -12   2    5.32    1.52
   7  12  -2    5.00    1.69
  -7 -12   1   10.95    1.81
   7  12  -1   12.59    2.11
  -7 -12   0    3.37    1.36
   7  12   0    2.67    1.41
  -7 -12  -1   13.29    1.86
   7  12   1   10.44    1.86
  -7 -12  -2    5.65    1.35
  -7 -12  -3    3.59    1.29
  -7 -12  -4   16.74    2.13
  -7 -12  -5    6.71    1.43
  -8 -12   4    1.91    1.65
   8  12  -4    2.32    1.83
  -8 -12   3    9.43    2.01
   8  12  -3   11.42    2.27
  -8 -12   2    5.27    1.70
   8  12  -2    5.03    1.78
  -8 -12   1    4.59    1.59
   8  12  -1    5.96    1.74
  -8 -12   0   12.58    1.96
   8  12   0   11.24    2.02
  -8 -12  -1    4.27    1.39
  -8 -12  -2    5.08    1.40
  -8 -12  -3   10.73    1.76
  -8 -12  -4    5.21    1.45
   9  12  -3    4.75    1.89
  -9 -12   2    7.17    1.87
   9  12  -2    9.04    2.05
  -9 -12   1    4.94    1.62
   9  12  -1    4.32    1.71
   9  12   0    4.23    1.65
  -9 -12  -2    6.05    1.57
  -9 -12  -3    5.33    1.47
 -10 -12   0    7.06    1.83
   9 -13   1    2.07    1.13
   9 -13   0    0.00    0.99
   9 -13  -1    2.91    1.06
   8 -13   3   -1.46    1.03
   8 -13   2    1.10    1.01
   8 -13   1    1.43    1.01
   8 -13   0   -0.46    0.83
   8 -13  -1    1.29    0.85
   8 -13  -2    0.95    0.90
   8 -13  -3   -0.62    0.85
   7 -13   4    0.71    1.16
   7 -13   3    2.10    1.07
   7 -13   2    3.53    1.11
   7 -13   1    1.57    0.91
   7 -13   0    5.66    1.07
   7 -13  -1    2.09    0.87
   7 -13  -2    2.12    0.86
   7 -13  -3    2.21    0.87
   7 -13  -4    1.12    0.82
   6 -13   5    1.51    1.14
   6 -13   4    3.04    1.18
   6 -13   3    5.31    1.14
   6 -13   2    5.69    1.10
   6 -13   1    2.45    0.89
   6 -13   0   -0.31    0.79
   6 -13  -1    2.91    0.81
   6 -13  -2    5.18    0.93
   6 -13  -3    6.02    0.96
   6 -13  -4    2.91    0.83
   6 -13  -5    1.42    0.83
   5 -13   5   -0.42    1.01
   5 -13   4   -0.34    0.92
   5 -13   3    0.63    0.89
   5 -13   2    4.32    1.00
   5 -13   1    0.65    0.79
   5 -13   0    6.90    1.01
   5 -13  -1    1.39    0.69
   5 -13  -2    3.61    0.77
   5 -13  -3    1.18    0.71
   5 -13  -4   -0.06    0.69
   5 -13  -5    0.11    0.69
   4 -13   6    0.62    1.06
   4 -13   5    1.81    1.02
   4 -13   4   18.41    1.93
   4 -13   3    3.91    1.04
   4 -13   2    4.18    0.97
   4 -13   1   -0.10    0.79
   4 -13   0    2.75    0.79
   4 -13  -1    0.70    0.65
   4 -13  -2    2.58    0.72
   4 -13  -3    4.54    0.77
   4 -13  -4   16.58    1.56
   4 -13  -5    2.49    0.69
   3 -13   6   -1.86    1.05
   3 -13   5    0.48    0.97
   3 -13   4    2.11    1.05
   3 -13   3    0.61    0.85
   3 -13   2    0.51    0.79
   3 -13   1    5.27    0.94
   3 -13   0   49.93    3.85
   3 -13  -1    5.44    0.85
   3 -13  -2    1.30    0.65
   3 -13  -3    0.19    0.58
   3 -13  -4    1.26    0.64
   3 -13  -5    1.29    0.64
   2 -13   6    1.78    1.11
   2 -13   5    0.04    0.97
   2 -13   4   18.98    1.94
   2 -13   3   -0.04    0.83
   2 -13   2    2.51    0.86
   2 -13   1    1.19    0.75
   2 -13   0    4.78    0.87
   2 -13  -1    1.45    0.66
   2 -13  -2    2.85    0.72
   2 -13  -3    0.21    0.57
   2 -13  -4   19.52    1.70
   2 -13  -5   -0.06    0.56
   1 -13   6   10.97    1.60
   1 -13   5   -1.15    0.93
   1 -13   4    0.25    0.90
   1 -13   3   -0.77    0.81
   1 -13   2   22.08    2.03
   1 -13   1    0.12    0.71
   1 -13   0    4.09    0.89
   1 -13  -1    0.01    0.66
   1 -13  -2   19.10    1.72
   1 -13  -3    0.16    0.56
   1 -13  -4    1.40    0.61
   1 -13  -5    0.20    0.56
   0 -13   6   12.29    1.72
   0 -13   5   -1.38    0.90
   0 -13   4   -1.98    0.91
   0 -13   3    1.43    0.89
   0 -13   2   44.88    3.58
   0 -13   1   -0.93    0.74
   0 -13   0   -1.59    0.66
   0 -13  -1   -0.36    0.70
   0 -13  -2   43.62    3.39
   0 -13  -3    1.65    0.64
   0 -13  -4   -0.26    0.57
   0 -13  -5    0.40    0.54
   0 -13  -6   12.20    1.22
  -1 -13   6   10.93    1.66
  -1 -13   5   -1.24    1.01
  -1 -13   4    0.89    1.06
  -1 -13   3   -0.42    0.88
  -1 -13   2   18.63    1.90
  -1 -13   1   -0.60    0.82
  -1 -13   0    3.25    0.88
  -1 -13  -1   -0.13    0.72
  -1 -13  -2   20.12    1.89
  -1 -13  -3   -0.48    0.65
  -1 -13  -4    2.09    0.70
  -1 -13  -5    0.24    0.58
  -1 -13  -6    9.79    1.11
  -2 -13   6    0.14    1.27
  -2 -13   5   -0.47    1.04
  -2 -13   4   21.18    2.20
  -2 -13   3   -0.13    0.94
  -2 -13   2    3.01    1.13
  -2 -13   1    1.22    0.92
  -2 -13   0    5.38    1.09
  -2 -13  -1    0.74    0.81
  -2 -13  -2    1.17    0.89
  -2 -13  -3    0.47    0.80
  -2 -13  -4   19.42    1.80
  -2 -13  -5    0.37    0.67
  -2 -13  -6    3.41    0.72
  -3 -13   5   -0.44    1.24
  -3 -13   4    1.28    1.21
  -3 -13   3   -0.42    1.11
  -3 -13   2   -0.26    0.98
  -3 -13   1    5.64    1.20
  -3 -13   0   49.71    4.06
  -3 -13  -1    4.26    1.05
  -3 -13  -2   -0.32    0.88
  -3 -13  -3    0.27    0.86
  -3 -13  -4    1.97    0.91
  -3 -13  -5    2.18    0.83
  -3 -13  -6    0.88    0.71
  -4 -13   5    2.05    1.35
  -4 -13   4   16.96    2.18
  -4 -13   3    4.33    1.42
  -4 -13   2    1.58    1.15
   4  13  -2    1.70    1.30
  -4 -13   1   -0.80    1.06
   4  13  -1    0.37    1.14
  -4 -13   0    2.79    1.12
   4  13   0    3.30    1.20
  -4 -13  -1    0.07    0.92
  -4 -13  -2    3.31    1.10
  -4 -13  -3    2.47    1.03
  -4 -13  -4   16.37    1.84
  -4 -13  -5    2.36    0.96
  -4 -13  -6    2.81    0.91
  -5 -13   5   -0.68    1.37
  -5 -13   4    0.48    1.40
   5  13  -4   -1.79    1.43
  -5 -13   3    1.82    1.40
   5  13  -3   -1.29    1.35
  -5 -13   2    5.39    1.38
   5  13  -2    3.05    1.50
  -5 -13   1    0.69    1.13
   5  13  -1   -0.44    1.32
  -5 -13   0    6.40    1.34
   5  13   0    4.18    1.51
  -5 -13  -1    0.34    0.99
   5  13   1   -1.01    1.07
  -5 -13  -2    3.60    1.13
  -5 -13  -3    1.05    1.05
  -5 -13  -4   -0.04    0.99
  -5 -13  -5    0.71    0.99
  -6 -13   5    1.90    1.63
   6  13  -5   -3.99    1.63
  -6 -13   4    3.44    1.69
   6  13  -4   -0.74    1.60
  -6 -13   3    5.93    1.63
   6  13  -3    1.45    1.77
  -6 -13   2    5.27    1.50
   6  13  -2    3.98    1.78
  -6 -13   1    3.05    1.29
   6  13  -1    0.27    1.42
  -6 -13   0    0.99    1.23
   6  13   0   -2.23    1.17
  -6 -13  -1    4.58    1.36
  -6 -13  -2    6.83    1.39
  -6 -13  -3    7.84    1.46
  -6 -13  -4    6.40    1.36
  -6 -13  -5    5.20    1.31
  -7 -13   4    1.02    1.61
   7  13  -4   -0.94    1.82
  -7 -13   3    2.40    1.58
   7  13  -3    2.81    1.90
  -7 -13   2    3.75    1.54
   7  13  -2    4.02    1.76
  -7 -13   1    4.86    1.55
   7  13  -1    2.72    1.66
  -7 -13   0    8.51    1.68
   7  13   0    6.33    1.85
  -7 -13  -1    5.93    1.48
  -7 -13  -2    6.54    1.45
  -7 -13  -3    7.47    1.52
  -7 -13  -4    4.91    1.37
  -8 -13   3    2.94    1.69
   8  13  -3    0.68    1.79
  -8 -13   2    5.77    1.67
   8  13  -2    2.53    1.83
  -8 -13   1    6.11    1.62
   8  13  -1    4.74    1.89
  -8 -13  -1    5.27    1.48
  -8 -13  -2    5.95    1.53
  -9 -13   1   10.19    1.93
   9  13  -1    8.29    2.16
  -9 -13   0    5.82    1.67
  -9 -13  -1    8.47    1.75
   8 -14   1   -0.48    1.02
   8 -14   0    1.84    0.97
   8 -14  -1    0.28    0.89
   8 -14  -2    0.70    0.88
   7 -14   3    0.72    1.07
   7 -14   2    1.34    1.02
   7 -14   1    0.75    0.92
   7 -14   0    0.45    0.92
   7 -14  -1    0.25    0.86
   7 -14  -2    1.60    0.90
   7 -14  -3    0.63    0.89
   6 -14   4    0.35    1.11
   6 -14   3    1.39    1.04
   6 -14   2    5.75    1.22
   6 -14   1    3.26    1.03
   6 -14   0    0.38    0.80
   6 -14  -1    2.67    0.90
   6 -14  -2    3.90    0.92
   6 -14  -3    1.03    0.79
   6 -14  -4    0.10    0.77
   5 -14   4    2.03    1.12
   5 -14   3   -0.08    0.97
   5 -14   2    4.86    1.09
   5 -14   1    0.06    0.87
   5 -14   0   -0.20    0.80
   5 -14  -1    0.20    0.76
   5 -14  -2    4.52    0.91
   5 -14  -3    0.37    0.75
   5 -14  -4    3.21    0.85
   4 -14   5    0.14    1.08
   4 -14   4    0.19    1.03
   4 -14   3   -0.23    0.91
   4 -14   2    0.07    0.86
   4 -14   1    1.71    0.91
   4 -14   0   13.44    1.45
   4 -14  -1    1.92    0.75
   4 -14  -2    0.91    0.71
   4 -14  -3    0.40    0.67
   4 -14  -4    0.50    0.71
   4 -14  -5    0.49    0.69
   3 -14   5    1.13    1.14
   3 -14   4   25.91    2.44
   3 -14   3    3.68    1.07
   3 -14   2    0.31    0.85
   3 -14   1    2.84    0.87
   3 -14   0    1.72    0.84
   3 -14  -1    2.67    0.80
   3 -14  -2    0.16    0.68
   3 -14  -3    4.45    0.81
   3 -14  -4   22.28    1.93
   3 -14  -5    1.21    0.69
   2 -14   6   -0.10    1.14
   2 -14   5   -0.90    1.09
   2 -14   4    0.86    1.01
   2 -14   3   -0.19    0.96
   2 -14   2    1.80    0.91
   2 -14   1    0.22    0.79
   2 -14   0   23.37    2.12
   2 -14  -1    0.10    0.71
   2 -14  -2    2.57    0.77
   2 -14  -3   -0.60    0.61
   2 -14  -4    0.37    0.65
   2 -14  -5    0.20    0.63
   1 -14   6    2.45    1.22
   1 -14   5   -1.48    1.02
   1 -14   4    0.24    0.97
   1 -14   3    1.26    0.95
   1 -14   2   12.79    1.62
   1 -14   1   -0.30    0.83
   1 -14   0   -1.59    0.78
   1 -14  -1   -0.11    0.73
   1 -14  -2   12.97    1.40
   1 -14  -3    1.20    0.66
   1 -14  -4    0.56    0.62
   1 -14  -5   -0.10    0.61
   0 -14   6   12.39    1.80
   0 -14   5   -0.30    1.11
   0 -14   4   -1.76    0.94
   0 -14   3    1.60    0.99
   0 -14   2   24.17    2.25
   0 -14   1    1.09    0.86
   0 -14   0   -0.14    0.77
   0 -14  -1    0.50    0.79
   0 -14  -2   24.24    2.14
   0 -14  -3    2.25    0.73
   0 -14  -4   -0.70    0.61
   0 -14  -5   -0.32    0.61
  -1 -14   5   -0.55    1.08
  -1 -14   4   -0.61    1.04
  -1 -14   3    0.36    1.01
  -1 -14   2   12.96    1.64
  -1 -14   1    0.01    0.95
  -1 -14   0   -0.79    0.89
  -1 -14  -1    0.51    0.85
  -1 -14  -2   11.72    1.46
  -1 -14  -3    1.13    0.76
  -1 -14  -4    0.66    0.71
  -1 -14  -5    0.20    0.65
  -2 -14   5   -0.14    1.17
  -2 -14   4    0.17    1.15
  -2 -14   3   -1.58    0.96
  -2 -14   2    0.62    1.10
  -2 -14   1    0.18    0.95
  -2 -14   0   23.42    2.22
  -2 -14  -1    0.22    0.85
  -2 -14  -2    1.13    0.92
  -2 -14  -3   -0.26    0.80
  -2 -14  -4    1.72    0.81
  -2 -14  -5    0.74    0.74
  -3 -14   5    1.05    1.37
  -3 -14   4   22.61    2.47
  -3 -14   3    3.80    1.26
  -3 -14   2   -1.27    1.05
  -3 -14   1    2.64    1.20
  -3 -14   0    2.18    1.13
  -3 -14  -1    2.32    1.09
  -3 -14  -2   -0.48    0.93
  -3 -14  -3    3.72    1.11
  -3 -14  -4   23.91    2.30
  -3 -14  -5    1.83    0.88
  -4 -14   5    0.49    1.50
  -4 -14   4   -0.81    1.28
  -4 -14   3   -0.34    1.19
  -4 -14   2    0.21    1.14
  -4 -14   1    1.45    1.26
  -4 -14   0   13.29    1.93
  -4 -14  -1   -0.07    1.02
  -4 -14  -2   -0.78    0.99
  -4 -14  -3    0.88    1.04
  -4 -14  -4    0.86    0.99
  -4 -14  -5    1.80    0.97
  -5 -14   4    3.83    1.62
  -5 -14   3    0.72    1.37
  -5 -14   2    3.71    1.41
   5  14  -2    2.19    1.64
  -5 -14   1   -0.33    1.16
   5  14  -1   -3.60    1.27
  -5 -14   0   -1.04    1.07
   5  14   0   -3.58    1.28
  -5 -14  -1   -0.78    1.10
  -5 -14  -2    3.97    1.27
  -5 -14  -3    0.53    1.06
  -5 -14  -4    3.66    1.17
  -6 -14   4    0.65    1.56
  -6 -14   3    1.34    1.60
   6  14  -3   -3.74    1.60
  -6 -14   2    5.15    1.56
   6  14  -2    0.68    1.72
  -6 -14   1    2.53    1.41
   6  14  -1   -1.98    1.46
  -6 -14   0    1.42    1.22
  -6 -14  -1    3.59    1.37
  -6 -14  -2    7.23    1.51
  -6 -14  -3    2.96    1.26
  -6 -14  -4    3.67    1.29
  -7 -14   3    1.87    1.60
   7  14  -3   -1.54    1.80
  -7 -14   2    4.70    1.61
   7  14  -2   -0.06    1.76
  -7 -14   1    3.09    1.44
   7  14  -1   -0.58    1.63
  -7 -14   0    3.26    1.45
  -7 -14  -1    4.36    1.46
  -7 -14  -2    6.46    1.54
  -7 -14  -3    5.68    1.48
  -8 -14   1    4.35    1.58
   8  14  -1    2.67    1.95
  -8 -14   0    7.51    1.68
  -8 -14  -1    4.37    1.55
   7 -15   1    0.14    1.03
   7 -15   0    2.00    0.98
   7 -15  -1    0.51    0.93
   6 -15   3    0.59    1.12
   6 -15   2    3.13    1.12
   6 -15   1    0.34    0.99
   6 -15   0    2.03    0.99
   6 -15  -1    0.42    0.81
   6 -15  -2    3.45    0.97
   6 -15  -3    1.51    0.90
   5 -15   3   -0.28    1.05
   5 -15   2    5.20    1.18
   5 -15   1   -0.35    0.87
   5 -15   0   -0.62    0.86
   5 -15  -1    0.01    0.82
   5 -15  -2    4.66    0.97
   5 -15  -3   -0.59    0.76
   4 -15   4    6.68    1.37
   4 -15   3    0.30    1.03
   4 -15   2    0.83    1.04
   4 -15   1    1.96    0.95
   4 -15   0   -0.16    0.86
   4 -15  -1    2.54    0.88
   4 -15  -2    0.25    0.77
   4 -15  -3   -0.24    0.71
   4 -15  -4    5.55    0.93
   3 -15   4    1.01    1.20
   3 -15   3    1.59    1.06
   3 -15   2    0.12    0.97
   3 -15   1   -0.09    0.87
   3 -15   0   19.91    1.96
   3 -15  -1    0.49    0.81
   3 -15  -2    0.92    0.76
   3 -15  -3    1.55    0.77
   3 -15  -4    0.87    0.70
   2 -15   5   -1.19    1.10
   2 -15   4   11.22    1.65
   2 -15   3   -0.15    0.98
   2 -15   2    1.97    1.08
   2 -15   1   -0.04    0.87
   2 -15   0    2.38    0.90
   2 -15  -1    0.58    0.81
   2 -15  -2    2.15    0.79
   2 -15  -3   -0.06    0.73
   2 -15  -4    9.71    1.25
   2 -15  -5   -0.53    0.68
   1 -15   5    0.47    1.16
   1 -15   4   -1.02    1.07
   1 -15   3    0.41    1.07
   1 -15   2    6.13    1.21
   1 -15   1    1.96    0.93
   1 -15   0    2.05    0.96
   1 -15  -1    2.51    0.89
   1 -15  -2    7.02    1.07
   1 -15  -3    0.98    0.71
   1 -15  -4   -0.18    0.69
   1 -15  -5   -0.46    0.67
   0 -15   5   -0.47    1.21
   0 -15   4   -1.91    1.10
   0 -15   3    0.28    1.01
   0 -15   2   13.35    1.68
   0 -15   1    3.54    1.10
   0 -15   0   -1.37    0.90
   0 -15  -1    3.26    0.93
   0 -15  -2   13.49    1.54
   0 -15  -3    0.82    0.74
   0 -15  -4   -0.12    0.68
   0 -15  -5    1.15    0.69
  -1 -15   5   -1.92    1.11
  -1 -15   4   -0.77    1.12
  -1 -15   3    0.04    1.09
  -1 -15   2    6.30    1.31
  -1 -15   1    1.83    1.02
  -1 -15   0    2.40    1.08
  -1 -15  -1    1.62    0.96
  -1 -15  -2    6.30    1.14
  -1 -15  -3    0.55    0.81
  -1 -15  -4   -0.05    0.77
  -1 -15  -5   -0.34    0.69
  -2 -15   5    0.13    1.28
  -2 -15   4    8.64    1.62
  -2 -15   3   -0.37    1.13
  -2 -15   2    1.45    1.12
  -2 -15   1   -0.89    1.07
  -2 -15   0    2.82    1.16
  -2 -15  -1   -0.48    0.91
  -2 -15  -2    2.05    0.97
  -2 -15  -3   -0.25    0.87
  -2 -15  -4   10.35    1.48
  -2 -15  -5   -0.06    0.77
  -3 -15   4    0.37    1.30
  -3 -15   3    0.87    1.25
  -3 -15   2   -0.65    1.12
  -3 -15   1   -0.12    1.12
  -3 -15   0   18.96    2.22
  -3 -15  -1    0.80    1.04
  -3 -15  -2   -0.85    1.02
  -3 -15  -3    2.01    1.05
  -3 -15  -4    0.90    0.99
  -4 -15   4    7.58    1.81
  -4 -15   3   -0.17    1.32
  -4 -15   2    0.80    1.28
  -4 -15   1    1.87    1.34
  -4 -15   0   -1.15    1.15
  -4 -15  -1    0.95    1.18
  -4 -15  -2    1.12    1.15
  -4 -15  -3    1.07    1.08
  -4 -15  -4    5.83    1.27
  -5 -15   3   -0.82    1.36
  -5 -15   2    3.94    1.51
  -5 -15   1   -0.34    1.30
  -5 -15   0   -0.64    1.24
  -5 -15  -1   -0.92    1.07
  -5 -15  -2    4.63    1.30
  -5 -15  -3    0.31    1.12
  -6 -15   3    2.45    1.61
  -6 -15   2    2.99    1.52
  -6 -15   1    0.51    1.35
  -6 -15   0    1.07    1.29
  -6 -15  -1    1.58    1.33
  -6 -15  -2    4.67    1.38
  -6 -15  -3    3.30    1.34
  -7 -15   1    2.58    1.47
  -7 -15   0    6.68    1.63
  -7 -15  -1    3.83    1.48
   6 -16   0   -1.04    0.97
   6 -16  -1   -0.43    0.91
   5 -16   2    4.96    1.24
   5 -16   1   -0.12    0.97
   5 -16   0    0.16    0.90
   5 -16  -1    0.01    0.83
   5 -16  -2    3.44    0.98
   4 -16   3    0.18    1.17
   4 -16   2    0.94    1.05
   4 -16   1    0.15    0.94
   4 -16   0    2.55    1.01
   4 -16  -1    0.91    0.83
   4 -16  -2    1.18    0.85
   4 -16  -3   -0.06    0.77
   3 -16   3   -1.56    1.04
   3 -16   2   -0.33    1.03
   3 -16   1    1.00    0.96
   3 -16   0    0.53    0.95
   3 -16  -1    0.96    0.88
   3 -16  -2   -0.97    0.80
   3 -16  -3   -0.55    0.73
   2 -16   4    0.16    1.26
   2 -16   3   -0.92    1.08
   2 -16   2   -0.38    1.02
   2 -16   1   -0.55    0.99
   2 -16   0   10.99    1.57
   2 -16  -1   -0.14    0.88
   2 -16  -2    0.53    0.83
   2 -16  -3   -0.33    0.76
   2 -16  -4   -0.13    0.72
   1 -16   4    1.37    1.22
   1 -16   3   -0.19    1.08
   1 -16   2    4.78    1.22
   1 -16   1   -0.34    0.94
   1 -16   0    1.24    1.01
   1 -16  -1    0.26    0.84
   1 -16  -2    4.10    0.98
   1 -16  -3    0.94    0.83
   1 -16  -4    2.17    0.81
   0 -16   4   -2.17    1.14
   0 -16   3   -0.16    1.08
   0 -16   2    3.05    1.19
   0 -16   1    0.81    1.03
   0 -16   0   -0.46    0.94
   0 -16  -1    0.61    0.89
   0 -16  -2    4.27    1.02
   0 -16  -3    0.66    0.80
   0 -16  -4   -0.19    0.76
  -1 -16   4    1.54    1.30
  -1 -16   3   -0.58    1.26
  -1 -16   2    3.57    1.34
  -1 -16   1   -1.30    1.04
  -1 -16   0    0.85    1.11
  -1 -16  -1    0.46    0.94
  -1 -16  -2    4.59    1.11
  -1 -16  -3    0.98    0.89
  -1 -16  -4    0.92    0.85
  -2 -16   4   -0.57    1.41
  -2 -16   3   -1.15    1.29
  -2 -16   2    0.10    1.18
  -2 -16   1    0.00    1.20
  -2 -16   0   10.06    1.55
  -2 -16  -1   -0.25    0.98
  -2 -16  -2    0.13    0.94
  -2 -16  -3   -0.32    0.93
  -2 -16  -4    0.64    0.89
  -3 -16   3   -0.11    1.32
  -3 -16   2   -1.38    1.29
  -3 -16   1   -0.38    1.23
  -3 -16   0   -0.20    1.22
  -3 -16  -1   -0.34    1.15
  -3 -16  -2   -0.18    1.01
  -3 -16  -3    0.22    1.03
  -4 -16   3    0.28    1.39
  -4 -16   2    1.66    1.46
  -4 -16   1    0.14    1.24
  -4 -16   0    1.71    1.27
  -4 -16  -1    1.13    1.25
  -4 -16  -2    2.97    1.31
  -4 -16  -3    0.48    1.18
  -5 -16   2    4.47    1.66
  -5 -16   1   -0.27    1.38
  -5 -16   0    0.07    1.23
  -5 -16  -1    0.88    1.23
  -5 -16  -2    5.11    1.40
  -6 -16   0    1.18    1.44
   4 -17   1   -0.60    1.05
   4 -17   0   -0.73    1.00
   4 -17  -1    0.16    0.94
   3 -17   2   -0.57    1.10
   3 -17   1   -0.81    1.07
   3 -17   0    3.96    1.14
   3 -17  -1   -0.77    0.85
   3 -17  -2   -0.23    0.88
   2 -17   2   -1.41    1.17
   2 -17   1   -0.16    1.10
   2 -17   0    0.45    1.03
   2 -17  -1   -0.97    0.93
   2 -17  -2   -0.88    0.88
   1 -17   3   -1.05    1.19
   1 -17   2   -0.19    1.11
   1 -17   1    0.23    1.13
   1 -17   0    2.73    1.08
   1 -17  -1   -0.28    0.97
   1 -17  -2    0.35    0.92
   1 -17  -3    0.24    0.85
   0 -17   3   -0.97    1.17
   0 -17   2    1.20    1.19
   0 -17   1   -1.75    1.13
   0 -17   0   -1.74    1.05
   0 -17  -1    0.03    1.01
   0 -17  -2    1.94    0.94
   0 -17  -3   -0.54    0.83
  -1 -17   3   -1.56    1.21
  -1 -17   2   -0.42    1.22
  -1 -17   1    0.09    1.16
  -1 -17   0    1.59    1.23
  -1 -17  -1    0.79    1.13
  -1 -17  -2    0.43    1.03
  -1 -17  -3    0.62    0.95
  -2 -17   2   -0.68    1.26
  -2 -17   1   -0.40    1.17
  -2 -17   0   -0.41    1.11
  -2 -17  -1   -0.21    1.15
  -2 -17  -2   -0.61    1.05
  -3 -17   2   -0.70    1.29
  -3 -17   1   -0.89    1.23
  -3 -17   0    4.40    1.37
  -3 -17  -1   -1.23    1.19
  -3 -17  -2    0.03    1.18
  -4 -17   1    0.17    1.35
  -4 -17   0   -0.51    1.25
  -4 -17  -1    1.04    1.35
   0   0   0    0.00    0.00
;
_shelx_hkl_checksum     15966
_shelx_res_file
;
TITL    LPCB in P2(1)2(1)2(1)
CELL   0.71073 10.1891 13.4961  7.4491   90.000   90.000   90.000
ZERR   4        0.0008  0.0011  0.0005    0.000    0.000    0.000
LATT -1
SYMM  0.50000-X,-Y, 0.50000+Z
SYMM  0.50000+X, 0.50000-Y,-Z
SYMM -X, 0.50000+Y, 0.50000-Z
SFAC    C   H   N   O   BR  CD
UNIT    20  44   4  12   8   4
MERG    2
L.S.    4
FMAP    2
PLAN   30
acta 50
conf
temp 23
size .30 .30 .35
omit 1 1 0
omit 0 2 0
bond $H
eqiv $1 x, y, z-1
eqiv $2 x-1/2, -y+1/2, -z
eqiv $3 x-1/2, -y+1/2, -z+1
htab n1 o2
htab n1 o1w_$1
htab n1 br1_$2
htab o1w o1
htab o1w br2
htab o1w br2_$3
dfix 0.85 0.02 o1w h1w
dfix 0.85 0.02 o1w h2w
dfix 1.38 0.02 h1w h2w
WGHT    0.024300    1.418500
FVAR       0.12762
CD1   6    0.244154    0.001917    0.313487    11.00000    0.04529    0.05785 =
         0.02426    0.00447   -0.00045    0.00691
BR1   5    0.444424    0.030711    0.066734    11.00000    0.03475    0.06790 =
         0.03227   -0.00014   -0.00066    0.00328
BR2   5    0.377435    0.112621    0.562563    11.00000    0.05969    0.06866 =
         0.03273   -0.00557    0.00134   -0.01173
O1    4    0.130910    0.139737    0.213641    11.00000    0.07351    0.06557 =
         0.03209   -0.00538   -0.01073    0.02522
O2    4    0.142001    0.136178   -0.086529    11.00000    0.05886    0.06764 =
         0.04299    0.00677    0.00543    0.01641
N1    3   -0.087048    0.220468   -0.139280    11.00000    0.06283    0.06585 =
         0.05796   -0.00124   -0.01469    0.03716
AFIX  23
H1A   2   -0.016780    0.217101   -0.209989    11.00000   -1.20000
H1B   2   -0.120229    0.281317   -0.147079    11.00000   -1.20000
AFIX   0
C1    1    0.086102    0.155974    0.056441    11.00000    0.03958    0.03853 =
         0.03927   -0.00318   -0.00236    0.00481
C2    1   -0.048753    0.198845    0.050988    11.00000    0.05333    0.06018 =
         0.04568   -0.01025   -0.00863    0.02397
AFIX  13
H2    2   -0.052387    0.259580    0.122925    11.00000   -1.20000
AFIX   0
C3    1   -0.152255    0.126049    0.114652    11.00000    0.04337    0.11295 =
         0.09461    0.00784    0.01808    0.00452
AFIX  23
H3A   2   -0.117151    0.082571    0.206553    11.00000   -1.20000
H3B   2   -0.227925    0.160664    0.162719    11.00000   -1.20000
AFIX   0
C4    1   -0.187770    0.069699   -0.046961    11.00000    0.04228    0.11001 =
         0.13003   -0.02123    0.00584   -0.00832
AFIX  23
H4A   2   -0.273323    0.039187   -0.032609    11.00000   -1.20000
H4B   2   -0.123625    0.018147   -0.070077    11.00000   -1.20000
AFIX   0
C5    1   -0.189870    0.144142   -0.199881    11.00000    0.07495    0.09050 =
         0.09127   -0.03734   -0.02379    0.04028
AFIX  23
H5A   2   -0.275807    0.174253   -0.212644    11.00000   -1.20000
H5B   2   -0.165114    0.113449   -0.312653    11.00000   -1.20000
AFIX   0
O1W   4    0.110695    0.252094    0.586659    11.00000    0.17777    0.21770 =
         0.15326    0.06068    0.00688    0.06119
H1W   2    0.113527    0.296381    0.502598    11.00000   -1.10000
H2W   2    0.134831    0.196757    0.536626    11.00000   -1.10000
HKLF 4
REM     LPCB in P2(1)2(1)2(1)
REM R1 =  0.0412 for    1964 Fo > 4sig(Fo)  and  0.0603 for all    2481 data
REM    115 parameters refined using      3 restraints
END
WGHT      0.0243      1.4185
REM Highest difference peak  1.021,  deepest hole -1.068,  1-sigma level  0.137
Q1    1   0.3204  0.1584  0.5592  11.00000  0.05    1.02
Q2    1   0.3645 -0.0004  0.3237  11.00000  0.05    0.94
Q3    1   0.1226  0.0039  0.3160  11.00000  0.05    0.85
Q4    1   0.3878 -0.0332  0.0642  11.00000  0.05    0.82
Q5    1   0.3007 -0.0689  0.3156  11.00000  0.05    0.69
Q6    1   0.1809  0.0710  0.3159  11.00000  0.05    0.65
Q7    1   0.5641  0.0332  0.0614  11.00000  0.05    0.64
Q8    1   0.1875 -0.0488  0.2946  11.00000  0.05    0.63
Q9    1   0.4950 -0.0188  0.0626  11.00000  0.05    0.61
Q10   1   0.5015  0.0840  0.0862  11.00000  0.05    0.56
Q11   1   0.4438  0.0329  0.5520  11.00000  0.05    0.53
Q12   1   0.4016  0.1129  0.0540  11.00000  0.05    0.53
Q13   1   0.3323  0.0361  0.0738  11.00000  0.05    0.51
Q14   1   0.3016  0.0561  0.3071  11.00000  0.05    0.49
Q15   1   0.2583  0.1562  0.1959  11.00000  0.05    0.47
Q16   1   0.0789  0.3578  0.4377  11.00000  0.05    0.44
Q17   1   0.2574  0.1150  0.5544  11.00000  0.05    0.44
Q18   1   0.4976  0.1033  0.5376  11.00000  0.05    0.43
Q19   1   0.0778  0.1544  0.3072  11.00000  0.05    0.42
Q20   1   0.1733  0.0792  0.5428  11.00000  0.05    0.40
Q21   1   0.4317  0.1534  0.5209  11.00000  0.05    0.39
Q22   1   0.4360  0.0209 -0.0787  11.00000  0.05    0.38
Q23   1   0.4182  0.0075  0.1883  11.00000  0.05    0.38
Q24   1   0.3607  0.0817  0.6875  11.00000  0.05    0.37
Q25   1   0.4854  0.0654  0.1337  11.00000  0.05    0.36
Q26   1  -0.3761  0.1659  0.0591  11.00000  0.05    0.36
Q27   1   0.2566  0.0244  0.1833  11.00000  0.05    0.35
Q28   1  -0.0930  0.3385  0.2072  11.00000  0.05    0.35
Q29   1   0.2590  0.1658  0.6975  11.00000  0.05    0.34
Q30   1   0.3861  0.1174  0.4251  11.00000  0.05    0.34
;
_shelx_res_checksum     32766
_shelxl_version_number     2014/6
