# Supplementary material for: Crystal structure of catena-poly[[cadmium(II)-di-μ2-bromido-μ2-l-proline-κ2 O:O′] monohydrate]
Source: Acta Crystallogr E Crystallogr Commun. 2015 Jan 24;71(Pt 2):217–9. doi: 10.1107/S2056989015001176 (PMC4384587; doi:10.1107/S2056989015001176)
Supplement: Supplementary file 2 [file e-71-00217-Isup2.hkl]

#
# h,k,l, Fc-squared, Fo-squared, sigma(Fo-squared), status flag
#
data_I
_shelx_title '    LPCB in P2(1)2(1)2(1)'
_shelx_refln_list_code          4
_shelx_F_calc_maximum      250.83
_exptl_crystal_F_000       760.00
_reflns_d_resolution_high  0.7513

loop_
 _space_group_symop_operation_xyz
 'x, y, z'
 '-x+1/2, -y, z+1/2'
 'x+1/2, -y+1/2, -z'
 '-x, y+1/2, -z+1/2'

_cell_length_a    10.1891
_cell_length_b    13.4961
_cell_length_c     7.4491
_cell_angle_alpha  90.000
_cell_angle_beta   90.000
_cell_angle_gamma  90.000

_shelx_F_squared_multiplier     1.000

loop_
 _refln_index_h
 _refln_index_k
 _refln_index_l
 _refln_F_squared_calc
 _refln_F_squared_meas
 _refln_F_squared_sigma
 _refln_observed_status
   2   0   0       5801.72       6141.49       192.90 o
   4   0   0        184.55        139.34        14.35 o
   6   0   0      17926.84      17526.32       888.47 o
   8   0   0       2273.45       2365.20       136.27 o
  10   0   0       5184.08       4584.15       252.20 o
  12   0   0          6.96        -39.12        50.03 o
   2   1   0       6187.56       8073.89       236.38 o
   3   1   0       1010.75       1182.09        35.40 o
   4   1   0        447.61        478.85        18.85 o
   5   1   0      23188.51      23293.20       580.48 o
   6   1   0          8.30         46.20         9.88 o
   7   1   0       6341.00       6232.32       229.80 o
   8   1   0          6.22         50.62        22.53 o
   9   1   0       4552.41       4404.06       169.77 o
  10   1   0         89.01         78.92        31.31 o
  11   1   0       1448.76       1263.97        70.69 o
  12   1   0          4.98        -20.49        36.88 o
  13   1   0         42.83         19.74        42.55 o
   1   2   0       1223.92       1203.68        36.50 o
   2   2   0      12407.72      10675.73       644.48 o
   3   2   0        441.30        534.67        26.71 o
   4   2   0      22469.22      21567.13       626.43 o
   5   2   0       2452.22       2524.05        73.55 o
   6   2   0      13035.68      12289.06       388.80 o
   7   2   0         22.53         31.44        16.19 o
   8   2   0        405.29        404.69        25.00 o
   9   2   0        138.56        144.53        29.02 o
  10   2   0       4244.29       4010.67       158.61 o
  11   2   0        391.45        394.74        43.97 o
  12   2   0         73.76         61.92        38.90 o
  13   2   0         81.74         76.53        44.30 o
   1   3   0      20319.15      20383.71       592.43 o
   2   3   0      16844.62      14301.84       487.33 o
   3   3   0      13744.52      13284.39       421.80 o
   4   3   0        445.17        508.04        35.05 o
   5   3   0      43721.62      41413.91      1425.16 o
   6   3   0         68.52        137.72        19.88 o
   7   3   0        155.55        180.60        16.95 o
   8   3   0         15.64         20.72        21.60 o
   9   3   0       1007.91        979.88        54.22 o
  10   3   0        133.84        192.31        33.88 o
  11   3   0       2443.51       2309.45       104.57 o
  12   3   0         53.88         54.98        38.97 o
  13   3   0         15.89         41.67        43.91 o
   0   4   0       6404.18       5473.38       228.16 o
   1   4   0      17197.71      17561.63       510.79 o
   2   4   0       2867.35       2985.52        89.81 o
   3   4   0        299.64        314.39        29.52 o
   4   4   0      47031.89      50053.38      1739.57 o
   5   4   0       1385.99       1642.84        70.53 o
   6   4   0      13527.70      13842.66       577.44 o
   7   4   0        815.39        723.26        41.11 o
   8   4   0        285.15        257.52        27.75 o
   9   4   0        339.14        349.04        34.04 o
  10   4   0       3054.10       2953.86       122.00 o
  11   4   0        339.44        445.43        44.67 o
  12   4   0        547.63        478.33        53.17 o
  13   4   0          5.81         27.76        44.72 o
   1   5   0       7118.38       7087.01       207.77 o
   2   5   0       2216.10       2298.54        70.51 o
   3   5   0      22402.44      22031.22       705.73 o
   4   5   0       4686.61       4667.45       173.97 o
   5   5   0      23027.96      24725.84      1026.83 o
   6   5   0       3199.85       3358.30       167.99 o
   7   5   0         83.70         90.40        17.76 o
   8   5   0         39.76         88.07        24.58 o
   9   5   0        531.05        596.61        45.06 o
  10   5   0        192.66        228.63        40.59 o
  11   5   0       2106.43       2211.41       182.73 o
  12   5   0        205.61        302.75        81.80 o
   0   6   0      16039.45      17309.20       712.49 o
   1   6   0        841.28        984.63        32.88 o
   2   6   0       8843.85       8889.38       260.72 o
   3   6   0       1648.32       1547.15        63.33 o
   4   6   0      12413.43      11284.27       428.47 o
   5   6   0        734.46        770.53        52.67 o
   6   6   0       4870.22       5265.29       311.45 o
   7   6   0       1994.99       2038.24       125.21 o
   8   6   0        379.60        374.94        48.39 o
   9   6   0       1656.81       1821.97       163.68 o
  10   6   0       2025.74       2263.51       235.55 o
  11   6   0        178.87        254.92        50.69 o
  12   6   0        379.68        459.88        96.06 o
   1   7   0      20401.35      22077.80       703.28 o
   2   7   0        266.69        224.04        27.03 o
   3   7   0       1597.28       1502.12        62.47 o
   4   7   0       2456.12       2140.37        86.35 o
   5   7   0       4244.84       4418.41       193.66 o
   6   7   0       5921.95       6313.13       437.54 o
   7   7   0       2707.09       2985.55       254.45 o
   8   7   0        195.79        318.04        64.98 o
   9   7   0       1389.26       1559.83       189.02 o
  10   7   0        312.02        485.51        88.35 o
  11   7   0        564.95        676.26       109.27 o
  12   7   0        287.70        415.12        80.44 o
   0   8   0      24082.38      26266.70      1323.05 o
   1   8   0        672.44        935.15        78.43 o
   2   8   0       7144.57       7119.30       258.47 o
   3   8   0       3265.16       3073.00       117.49 o
   4   8   0        252.19        296.22        34.58 o
   5   8   0        319.84        352.28        34.70 o
   6   8   0       2549.21       2923.52       177.32 o
   7   8   0       1827.66       2406.49       246.08 o
   8   8   0       3431.63       4038.81       477.96 o
   9   8   0        993.55       1454.06       220.13 o
  10   8   0        636.54        693.55       145.25 o
  11   8   0        211.40        196.19        93.58 o
  12   8   0         73.90        198.75        92.23 o
   1   9   0       9921.69      10626.84       381.53 o
   2   9   0        269.37        308.13        52.44 o
   3   9   0       2291.91       2156.69        99.71 o
   4   9   0        790.58        646.75        44.67 o
   5   9   0        412.59        383.13        37.05 o
   6   9   0       1314.31       1469.36        79.92 o
   7   9   0       3481.72       4139.69       328.43 o
   8   9   0         76.41        324.30        83.90 o
   9   9   0       1165.69       1320.62       240.51 o
  10   9   0         14.17         83.95        75.50 o
  11   9   0         48.95         89.29       122.79 o
   0  10   0       3865.81       4055.35       212.51 o
   1  10   0       2308.31       2425.42       149.84 o
   2  10   0       3764.49       3689.90       195.36 o
   3  10   0          0.17         57.14        44.00 o
   4  10   0       1024.02       1004.91        74.13 o
   5  10   0        129.84        114.73        30.68 o
   6  10   0       1764.19       1816.05        95.47 o
   7  10   0        166.56        320.06        57.99 o
   8  10   0       2027.76       2488.33       314.48 o
   9  10   0        103.73        257.61        94.70 o
  10  10   0         81.34        266.60       107.35 o
  11  10   0        200.44        329.85       130.93 o
   1  11   0       1697.35       1828.30       104.63 o
   2  11   0       3420.96       3652.89       195.34 o
   3  11   0       3534.12       3544.72       158.50 o
   4  11   0        822.37        875.36        56.16 o
   5  11   0        868.90        676.87        74.74 o
   6  11   0          1.02         29.12        31.06 o
   7  11   0       1377.63       1695.36       165.36 o
   8  11   0          0.90        146.73        88.28 o
   9  11   0        140.00        385.76       102.12 o
  10  11   0         41.87        169.46       129.08 o
   0  12   0          8.38        -40.52        40.52 o
   1  12   0       1815.33       1699.18       100.29 o
   2  12   0       2800.27       2868.41       157.88 o
   3  12   0        149.04        262.44        39.93 o
   4  12   0       2103.78       1771.75        91.86 o
   5  12   0        235.14        249.50        37.54 o
   6  12   0        570.01        481.14        48.14 o
   7  12   0         58.07        120.36        47.61 o
   8  12   0        339.19        605.95        92.91 o
   9  12   0          0.06         77.52       139.68 o
  10  12   0         14.94        126.94       252.34 o
   1  13   0        242.16        227.99        38.42 o
   2  13   0        218.90        308.86        41.75 o
   3  13   0       2832.39       3059.17       171.52 o
   4  13   0        111.18        178.34        34.91 o
   5  13   0        481.02        387.81        43.68 o
   6  13   0         15.16        -31.26        49.48 o
   7  13   0        357.69        409.05        49.80 o
   8  13   0          5.46        -28.24        50.96 o
   9  13   0         79.28        145.72       178.66 o
   0  14   0         45.62         -8.60        47.28 o
   1  14   0          5.45        -36.02        36.02 o
   2  14   0       1472.87       1436.31        94.13 o
   3  14   0         41.87        117.65        41.39 o
   4  14   0        765.90        821.88        71.18 o
   5  14   0         15.89        -53.47        53.47 o
   6  14   0         98.11         48.62        41.07 o
   7  14   0         73.18         94.60        86.26 o
   8  14   0        219.31        273.96       174.06 o
   1  15   0        206.76        135.98        44.05 o
   2  15   0         93.03        157.93        43.66 o
   3  15   0       1092.10       1197.56        90.21 o
   4  15   0          0.81        -35.83        42.29 o
   5  15   0         24.01        -38.57        43.39 o
   6  15   0        129.57         99.04        48.22 o
   7  15   0        237.12        252.37       143.67 o
   0  16   0         71.97        -28.24        57.71 o
   1  16   0         68.29         64.72        45.87 o
   2  16   0        635.25        647.10        67.72 o
   3  16   0         35.23         12.92        46.02 o
   4  16   0        121.88        133.72        48.53 o
   5  16   0         37.29          7.49        44.59 o
   6  16   0         25.26         -8.99        68.15 o
   1  17   0        194.99        134.89        49.83 o
   2  17   0         12.03          2.21        46.36 o
   3  17   0        223.09        254.88        53.80 o
   4  17   0          6.74        -38.82        47.94 o
   1   0   1        294.50        191.97         8.64 o
   2   0   1         19.78         71.93         4.73 o
   3   0   1       3146.23       3469.43        81.70 o
   4   0   1       5887.41       6175.69       137.34 o
   5   0   1         12.44         18.73         5.39 o
   6   0   1      19054.33      19155.42       612.42 o
   7   0   1        420.52        418.68        31.19 o
   8   0   1        250.33        283.28        28.34 o
   9   0   1       1834.04       1701.04        77.07 o
  10   0   1        878.75        835.19        54.30 o
  11   0   1         92.26         70.28        34.25 o
  12   0   1        575.30        553.91        52.06 o
  13   0   1         57.09         55.89        44.68 o
 -13   1   1         28.36         65.76        43.14 o
 -12   1   1         46.66         48.87        38.79 o
 -11   1   1        427.17        363.14        42.18 o
 -10   1   1        688.16        623.96        46.14 o
  -9   1   1       2322.31       2234.12        97.80 o
  -8   1   1       2198.14       2067.70        89.23 o
  -7   1   1       5539.77       5593.70       180.17 o
  -6   1   1        537.42        566.26        23.83 o
  -5   1   1       1738.39       1783.12        45.11 o
  -4   1   1       5219.85       5262.01       120.69 o
  -3   1   1      15267.74      15704.72       345.33 o
  -2   1   1       1282.56       1329.63        61.21 o
  -1   1   1          0.77         11.53         6.83 o
   0   1   1        512.46        769.71        47.85 o
   1   1   1         42.99         60.54         5.56 o
   2   1   1       1363.44       1389.17        68.61 o
   3   1   1      15521.40      15998.32       392.28 o
   4   1   1       4740.46       4789.34       165.85 o
   5   1   1       1718.41       1745.82        57.08 o
   6   1   1        524.25        563.06        32.65 o
   7   1   1       5693.54       5529.14       179.58 o
   8   1   1       2392.62       2233.64        89.79 o
   9   1   1       2496.57       2451.47        98.80 o
  10   1   1        672.55        634.80        46.13 o
  11   1   1        403.87        413.12        43.45 o
  12   1   1         31.60         29.44        37.68 o
  13   1   1         31.79         47.98        42.79 o
 -13   2   1         80.22         65.49        44.81 o
 -12   2   1        468.22        419.21        48.27 o
 -11   2   1        367.36        303.16        40.76 o
 -10   2   1        235.86        248.32        35.38 o
  -9   2   1       1306.31       1204.20        62.73 o
  -8   2   1        318.55        358.53        24.59 o
  -7   2   1       1392.40       1309.71        52.53 o
  -6   2   1       4517.75       4573.30       124.00 o
  -5   2   1       3932.20       3866.22        97.91 o
  -4   2   1       2524.49       2534.14        61.95 o
  -3   2   1       2200.03       2099.49        57.20 o
  -2   2   1       1381.21       1752.29        61.44 o
  -1   2   1       5031.91       5329.42       159.27 o
   0   2   1        328.81        346.55         9.82 o
   1   2   1       5537.20       5845.23       151.33 o
   2   2   1       1128.40       1624.13        56.99 o
   3   2   1       1858.20       1827.65        61.25 o
   4   2   1       2505.67       2560.45        82.94 o
   5   2   1       3819.91       3740.93       127.69 o
   6   2   1       4633.28       4600.16       170.69 o
   7   2   1       1613.03       1536.16        63.14 o
   8   2   1        310.30        325.74        30.60 o
   9   2   1       1413.90       1316.84        64.42 o
  10   2   1        201.84        229.66        35.33 o
  11   2   1        309.35        306.33        40.63 o
  12   2   1        474.63        418.85        47.36 o
  13   2   1         87.53         66.26        43.70 o
 -13   3   1          1.34         58.82        51.18 o
 -12   3   1         32.99         45.52        38.32 o
 -11   3   1        824.14        741.45        54.67 o
 -10   3   1        567.93        494.30        41.99 o
  -9   3   1        345.49        361.68        34.57 o
  -8   3   1       2825.29       2691.01       112.12 o
  -7   3   1        948.67        944.05        48.59 o
  -6   3   1        160.66        174.19        17.36 o
  -5   3   1       2597.84       2587.71        82.97 o
  -4   3   1       4825.26       4947.63       133.09 o
  -3   3   1        584.82        576.13        38.00 o
  -2   3   1       3308.54       3329.23       154.86 o
  -1   3   1      27954.04      28474.70       907.71 o
   0   3   1         47.20          8.82         4.39 o
   1   3   1      28608.96      27776.41       975.99 o
   2   3   1       2819.85       2897.52        91.25 o
   3   3   1        532.53        583.36        25.79 o
   4   3   1       4277.02       4600.78       140.65 o
   5   3   1       2649.05       2604.20        95.73 o
   6   3   1        114.94        106.76        21.75 o
   7   3   1        981.56       1027.50        49.76 o
   8   3   1       2948.71       2931.32       112.51 o
   9   3   1        345.63        365.56        34.52 o
  10   3   1        470.25        432.99        40.32 o
  11   3   1        782.07        754.08        55.08 o
  12   3   1         21.37         39.14        37.81 o
  13   3   1          6.29         55.63        42.11 o
 -13   4   1        210.60        231.54        55.91 o
 -12   4   1        219.76        151.47        42.73 o
 -11   4   1        216.59        256.99        40.38 o
 -10   4   1        361.50        389.85        39.63 o
  -9   4   1        249.93        211.97        30.70 o
  -8   4   1        164.58        187.41        27.95 o
  -7   4   1       1446.05       1486.35        58.58 o
  -6   4   1        303.80        333.41        28.62 o
  -5   4   1       7314.39       7332.89       235.64 o
  -4   4   1       4688.01       4862.86       148.22 o
  -3   4   1       1546.43       1571.26        63.43 o
  -2   4   1      27707.62      28391.42       904.52 o
  -1   4   1       5649.73       5648.16       169.44 o
   0   4   1        461.12        512.79        19.51 o
   1   4   1       5960.12       5901.92       169.45 o
   2   4   1      28093.77      28230.62       819.05 o
   3   4   1       1592.56       1533.29        74.71 o
   4   4   1       4690.77       4995.74       135.34 o
   5   4   1       6807.68       7064.17       255.85 o
   6   4   1        303.62        342.81        42.63 o
   7   4   1       1645.94       1703.58        79.37 o
   8   4   1        206.48        253.03        28.30 o
   9   4   1        267.07        280.71        40.23 o
  10   4   1        340.27        375.42        38.32 o
  11   4   1        164.96        255.63        67.53 o
  12   4   1        238.37        225.60        56.36 o
  13   4   1        224.58        245.12        51.62 o
 -12   5   1        201.77        249.39        52.33 o
 -11   5   1        433.90        425.50        56.37 o
 -10   5   1        438.96        453.73        41.23 o
  -9   5   1         81.85        113.60        28.29 o
  -8   5   1        751.23        914.41        66.79 o
  -7   5   1         28.95         41.91        21.00 o
  -6   5   1        485.71        564.18        58.83 o
  -5   5   1       1746.66       1834.03        73.17 o
  -4   5   1        817.04        783.47        41.05 o
  -3   5   1       2157.16       2124.60       102.00 o
  -2   5   1       3229.98       3240.69       101.26 o
  -1   5   1       8829.65       9056.78       261.26 o
   0   5   1       4241.00       4465.18       131.51 o
   1   5   1       8620.21       8815.02       261.18 o
   2   5   1       3502.00       3514.01       101.66 o
   3   5   1       2425.53       2398.07       109.11 o
   4   5   1       1036.27        961.04        44.58 o
   5   5   1       1546.68       1574.76        67.53 o
   6   5   1        446.98        521.29        57.42 o
   7   5   1         26.17         44.42        15.22 o
   8   5   1        811.14        984.81       117.51 o
   9   5   1         73.60        108.12        27.41 o
  10   5   1        364.59        394.32        50.69 o
  11   5   1        463.04        509.16        73.02 o
  12   5   1        246.21        265.82        62.12 o
 -12   6   1         93.00        201.79        71.54 o
 -11   6   1         50.87         60.36        36.07 o
 -10   6   1        252.51        307.90        38.37 o
  -9   6   1        336.37        342.43        46.79 o
  -8   6   1         30.03         56.52        18.16 o
  -7   6   1        186.21        226.61        33.25 o
  -6   6   1        162.21        196.44        28.14 o
  -5   6   1        479.22        518.14        33.72 o
  -4   6   1        586.42        581.91        34.04 o
  -3   6   1       5698.68       5017.12       227.84 o
  -2   6   1        872.83        848.48        30.62 o
  -1   6   1       2359.17       2420.54        65.16 o
   0   6   1       2627.23       2674.99        80.48 o
   1   6   1       2153.83       2163.08        69.54 o
   2   6   1        928.85        846.52        30.43 o
   3   6   1       5994.03       5567.93       198.09 o
   4   6   1        453.07        475.97        45.33 o
   5   6   1        430.14        451.03        55.19 o
   6   6   1        132.05        185.98        39.64 o
   7   6   1        204.57        245.54        25.70 o
   8   6   1         30.35         80.38        32.43 o
   9   6   1        282.04        299.40        64.34 o
  10   6   1        226.07        289.80        41.30 o
  11   6   1         39.48         57.24        44.58 o
  12   6   1        104.19        147.96        58.93 o
 -12   7   1        241.46        427.11        93.25 o
 -11   7   1         22.58         84.24        68.42 o
 -10   7   1        432.62        411.02        51.75 o
  -9   7   1        107.52        149.82        37.67 o
  -8   7   1        201.22        203.14        47.68 o
  -7   7   1        678.41        664.75        72.93 o
  -6   7   1        735.20        917.54        68.96 o
  -5   7   1        248.53        275.09        35.80 o
  -4   7   1       2059.42       1935.20        80.17 o
  -3   7   1       1698.75       1711.89        77.90 o
  -2   7   1       3042.64       3041.54       116.19 o
  -1   7   1       1420.21       1514.12        47.92 o
   0   7   1      15458.22      16045.04       512.25 o
   1   7   1       1474.72       1493.72        69.59 o
   2   7   1       3175.69       3222.20       117.90 o
   3   7   1       1548.64       1537.32        75.18 o
   4   7   1       2203.54       2004.04        97.09 o
   5   7   1        199.37        189.13        32.70 o
   6   7   1        636.89        806.35       108.87 o
   7   7   1        698.93        752.48       148.53 o
   8   7   1        220.73        301.31        86.43 o
   9   7   1         88.28        196.05        48.09 o
  10   7   1        357.75        325.76        63.45 o
  11   7   1         20.30         43.48        62.65 o
  12   7   1        279.63        334.74        91.19 o
 -12   8   1         10.20        -67.54        67.54 o
 -11   8   1        112.08        164.05        75.51 o
 -10   8   1        155.84        220.32        66.64 o
  -9   8   1        227.60        269.97        65.58 o
  -8   8   1         51.93         58.85        34.92 o
  -7   8   1         57.79        178.90        54.65 o
  -6   8   1       1300.61       1356.21       111.44 o
  -5   8   1        800.24        695.65        83.81 o
  -4   8   1         35.87         15.16        22.42 o
  -3   8   1       6874.69       6511.71       239.08 o
  -2   8   1       2274.68       2325.99        89.44 o
  -1   8   1       2174.91       2214.84        84.37 o
   0   8   1       2743.94       2952.25       109.74 o
   1   8   1       2184.73       2273.05        86.12 o
   2   8   1       2247.45       2239.04        99.81 o
   3   8   1       7006.59       6586.59       277.35 o
   4   8   1         41.77         12.49        22.19 o
   5   8   1        751.71        575.41        60.52 o
   6   8   1       1402.48       1407.85        80.31 o
   7   8   1         68.82        143.17        49.90 o
   8   8   1         70.24        159.08        58.02 o
   9   8   1        203.82        284.81        65.86 o
  10   8   1        141.18        213.52        72.49 o
  11   8   1         99.84        113.58        95.09 o
  12   8   1         17.37         -5.53        62.62 o
 -11   9   1         75.12        163.09        79.36 o
 -10   9   1        292.03        464.24        86.81 o
  -9   9   1         29.21         91.70        63.98 o
  -8   9   1        655.68        682.47       162.26 o
  -7   9   1        291.08        359.78        71.34 o
  -6   9   1        251.62        262.47        34.66 o
  -5   9   1       1298.03       1274.33        80.96 o
  -4   9   1          1.01        -18.95        18.95 o
  -3   9   1        444.87        428.58        29.97 o
  -2   9   1       1766.56       1786.30        72.15 o
  -1   9   1       1802.73       1944.45        87.66 o
   0   9   1       1805.50       1660.03        76.21 o
   1   9   1       1668.46       1759.16        79.84 o
   2   9   1       1815.87       1764.58        81.27 o
   3   9   1        448.89        442.50        33.24 o
   4   9   1          2.08        -21.57        21.73 o
   5   9   1       1338.07       1127.27        81.48 o
   6   9   1        197.12        194.05        37.78 o
   7   9   1        316.87        388.76       100.75 o
   8   9   1        784.75        866.83       184.53 o
   9   9   1         25.24        152.49        78.82 o
  10   9   1        256.52        380.42        76.30 o
  11   9   1         69.54         86.36        89.38 o
 -11  10   1        154.48        260.55       116.58 o
 -10  10   1         94.58        299.81       105.54 o
  -9  10   1         89.70        242.33       100.62 o
  -8  10   1         38.21         92.57       111.74 o
  -7  10   1        676.24        771.41       152.47 o
  -6  10   1        151.10        218.57        34.92 o
  -5  10   1       1281.38        946.28       107.70 o
  -4  10   1        354.00        355.01        36.35 o
  -3  10   1        222.45        230.57        24.94 o
  -2  10   1        470.04        528.04        33.04 o
  -1  10   1        287.69        348.46        28.40 o
   0  10   1         82.86         79.93        19.77 o
   1  10   1        278.63        302.90        28.56 o
   2  10   1        431.49        442.88        36.08 o
   3  10   1        236.14        236.03        27.95 o
   4  10   1        389.91        390.70        36.86 o
   5  10   1       1098.91        840.31       101.25 o
   6  10   1        143.46        187.25        33.48 o
   7  10   1        754.43        820.54       128.72 o
   8  10   1         54.52        182.81        80.06 o
   9  10   1        100.42        209.41       111.13 o
  10  10   1         79.88        165.79       144.90 o
  11  10   1        126.28        179.93       209.67 o
 -10  11   1        153.33        243.73       113.60 o
  -9  11   1         54.13        111.08        78.73 o
  -8  11   1        653.74        945.23       191.38 o
  -7  11   1         83.85        130.27        50.48 o
  -6  11   1        134.17        123.21        35.68 o
  -5  11   1        452.05        474.87        49.27 o
  -4  11   1        687.49        607.95        46.86 o
  -3  11   1        276.88        252.98        32.32 o
  -2  11   1        582.71        579.21        49.59 o
  -1  11   1        120.80        121.77        23.16 o
   0  11   1         77.07         62.54        21.09 o
   1  11   1        119.06        121.24        26.55 o
   2  11   1        540.49        512.51        38.90 o
   3  11   1        293.98        297.18        31.12 o
   4  11   1        606.59        531.71        42.49 o
   5  11   1        461.90        445.00        47.44 o
   6  11   1        112.58         91.64        31.33 o
   7  11   1         57.67         98.31        49.76 o
   8  11   1        681.97        925.73       184.69 o
   9  11   1         62.34        138.48       183.27 o
  10  11   1        125.85        200.88       112.36 o
  -9  12   1         34.57        112.09       119.11 o
  -8  12   1         67.45        206.05        81.24 o
  -7  12   1        484.16        694.80        75.88 o
  -6  12   1        393.88        330.30        42.38 o
  -5  12   1        402.65        318.05        40.42 o
  -4  12   1        634.19        614.83        49.76 o
  -3  12   1         11.10         -3.81        31.42 o
  -2  12   1          7.04        -19.34        29.89 o
  -1  12   1        177.44        171.14        33.83 o
   0  12   1         33.21         -4.36        28.18 o
   1  12   1        174.35        163.09        32.74 o
   2  12   1         11.35         -6.76        28.25 o
   3  12   1          7.51         -8.09        28.91 o
   4  12   1        652.70        606.52        47.80 o
   5  12   1        372.68        306.77        37.43 o
   6  12   1        363.11        278.03        39.48 o
   7  12   1        522.98        629.51        56.16 o
   8  12   1         68.38        159.19        94.86 o
   9  12   1         50.02        116.71       143.05 o
  10  12   1        103.26         17.81        58.33 o
  -9  13   1        194.28        372.36       124.82 o
  -8  13   1         99.26        215.58        73.35 o
  -7  13   1        170.24        205.51        72.17 o
  -6  13   1        215.91        155.58        63.59 o
  -5  13   1         95.52         16.86        34.34 o
  -4  13   1         24.74          5.21        32.57 o
  -3  13   1        339.91        299.18        43.00 o
  -2  13   1         86.20         59.78        33.79 o
  -1  13   1         16.88         -0.25        31.04 o
   0  13   1          3.05        -31.22        31.22 o
   1  13   1         18.37        -16.09        31.57 o
   2  13   1        111.89         83.13        32.93 o
   3  13   1        383.85        338.20        42.59 o
   4  13   1         19.89          7.97        46.05 o
   5  13   1         76.39         31.58        37.27 o
   6  13   1        215.35        181.62        42.12 o
   7  13   1        167.79        191.20        85.03 o
   8  13   1        114.33        196.82       147.97 o
   9  13   1        221.17        398.35       223.48 o
  -8  14   1         54.17        106.75        83.66 o
  -7  14   1         59.38         88.69        81.54 o
  -6  14   1        210.04        115.88       100.47 o
  -5  14   1         34.21        -59.35        59.35 o
  -4  14   1        126.33         53.46        54.64 o
  -3  14   1        181.03        160.86        41.75 o
  -2  14   1         21.70         13.51        35.53 o
  -1  14   1         53.32          6.15        36.46 o
   0  14   1         70.32         48.04        35.72 o
   1  14   1         51.42         -3.55        35.54 o
   2  14   1         30.43          8.24        34.92 o
   3  14   1        197.87        163.24        40.87 o
   4  14   1        140.10        107.11        39.57 o
   5  14   1         36.12         -0.60        39.03 o
   6  14   1        188.86        160.58        46.58 o
   7  14   1         54.52         80.55        87.18 o
   8  14   1         63.62        107.23       124.94 o
  -7  15   1         29.26        101.56       113.28 o
  -6  15   1         49.43         53.36        48.76 o
  -5  15   1          5.32        -37.18        41.44 o
  -4  15   1        135.77         92.68        45.43 o
  -3  15   1         49.08         19.36        40.97 o
  -2  15   1         27.36        -15.66        38.61 o
  -1  15   1        157.88        110.07        41.01 o
   0  15   1        221.93        207.67        43.60 o
   1  15   1        142.61        134.65        41.17 o
   2  15   1         26.26         -3.28        45.13 o
   3  15   1         48.14         14.37        40.30 o
   4  15   1        156.65        139.64        45.16 o
   5  15   1          3.91         -7.70        42.58 o
   6  15   1         48.21         27.86        42.64 o
   7  15   1         19.28         80.56        63.55 o
  -5  16   1         32.40         19.70        46.76 o
  -4  16   1         36.37         35.04        46.13 o
  -3  16   1         60.39         23.97        45.25 o
  -2  16   1         43.46        -24.51        42.76 o
  -1  16   1         49.43          3.68        40.81 o
   0  16   1         52.98         43.14        41.35 o
   1  16   1         44.39        -26.83        47.89 o
   2  16   1         39.20         -4.96        43.57 o
   3  16   1         65.72         24.63        43.94 o
   4  16   1         41.69         36.92        42.35 o
   5  16   1         34.67         -5.84        43.67 o
   6  16   1         11.80        -26.40        55.87 o
  -4  17   1         16.42          7.21        50.89 o
  -3  17   1          6.65        -48.85        48.85 o
  -2  17   1         14.55        -11.32        48.80 o
  -1  17   1         75.30         31.31        49.06 o
   0  17   1          0.60        -49.74        54.64 o
   1  17   1         66.96         -6.85        45.69 o
   2  17   1         14.03        -44.06        44.70 o
   3  17   1          5.73        -42.93        42.93 o
   4  17   1         18.29         10.08        47.36 o
   0   0   2       4753.11       4381.65       177.00 o
   1   0   2         88.64        119.13         6.21 o
   2   0   2      30287.76      30172.32       784.30 o
   3   0   2      51545.01      48081.94      1164.21 o
   4   0   2      17268.54      16816.70       387.84 o
   5   0   2       1448.93       1485.49        38.58 o
   6   0   2        947.27        905.83        29.23 o
   7   0   2       1960.56       1952.05        95.14 o
   8   0   2       2733.42       2539.47       102.81 o
   9   0   2       1140.86       1031.91        55.93 o
  10   0   2         24.61         43.91        30.37 o
  11   0   2        355.89        335.87        42.06 o
  12   0   2        879.38        961.82        67.62 o
  13   0   2        654.92        579.71        66.25 o
 -13   1   2        649.61        578.82        66.17 o
 -12   1   2        798.33        868.31        63.02 o
 -11   1   2        245.74        266.86        39.10 o
 -10   1   2         89.33         76.91        31.35 o
  -9   1   2        623.49        603.74        43.35 o
  -8   1   2       3022.32       2760.80       132.22 o
  -7   1   2       2712.21       2613.60        81.36 o
  -6   1   2       1289.87       1253.82        36.06 o
  -5   1   2       2010.50       2098.91        58.85 o
  -4   1   2      14570.08      14075.90       366.56 o
  -3   1   2      35883.72      35648.84      1026.15 o
  -2   1   2      32786.08      31718.74       861.20 o
  -1   1   2       4419.77       3959.54       745.36 o
   0   1   2        798.70        853.97        26.10 o
   1   1   2       3246.09       3555.47       125.39 o
   2   1   2      34725.38      33362.21       949.26 o
   3   1   2      35520.41      34833.67       870.32 o
   4   1   2      14302.94      13982.82       372.41 o
   5   1   2       2456.39       2623.70        73.80 o
   6   1   2       1000.26       1052.20        40.29 o
   7   1   2       2826.88       2799.53        93.00 o
   8   1   2       3080.27       2897.85       112.88 o
   9   1   2        580.55        587.89        43.45 o
  10   1   2        171.77        184.61        33.70 o
  11   1   2        191.81        199.54        38.16 o
  12   1   2        805.22        791.01        59.79 o
  13   1   2        655.10        557.27        63.53 o
 -13   2   2        658.82        691.09        70.24 o
 -12   2   2        534.08        526.65        58.79 o
 -11   2   2        212.48        184.56        43.02 o
 -10   2   2        306.59        306.59        35.65 o
  -9   2   2        820.42        762.59        49.60 o
  -8   2   2       4481.49       4198.40       160.93 o
  -7   2   2       6331.25       6074.67       199.28 o
  -6   2   2       2440.74       2408.00        71.36 o
  -5   2   2       2360.76       2399.84        66.90 o
  -4   2   2       5891.15       6240.20       150.43 o
  -3   2   2      19793.18      19933.35       499.35 o
  -2   2   2      27176.85      27886.96       775.58 o
  -1   2   2      12176.56      12203.35       338.15 o
   0   2   2       1060.35        948.61        32.11 o
   1   2   2      14432.57      14150.69       358.12 o
   2   2   2      25872.81      26162.46       762.39 o
   3   2   2      19956.39      20519.93       499.59 o
   4   2   2       6472.24       6577.27       185.26 o
   5   2   2       1659.68       1650.07       180.81 o
   6   2   2       2874.87       2745.59       140.03 o
   7   2   2       6250.85       6287.33       227.73 o
   8   2   2       4286.27       4249.33       190.83 o
   9   2   2        845.18        806.65        49.81 o
  10   2   2        187.01        207.25        33.26 o
  11   2   2        304.40        312.85        47.77 o
  12   2   2        546.99        528.96        51.32 o
  13   2   2        638.44        724.96       125.98 o
 -13   3   2        454.45        424.30        61.62 o
 -12   3   2        293.79        339.20        53.25 o
 -11   3   2        263.58        241.37        40.60 o
 -10   3   2         58.23         67.49        31.88 o
  -9   3   2        999.43        978.78        57.10 o
  -8   3   2       5857.30       5678.86       184.69 o
  -7   3   2       5910.09       5689.04       189.12 o
  -6   3   2       1938.67       1901.52        61.65 o
  -5   3   2        658.03        685.57        35.25 o
  -4   3   2       3109.21       3048.43        77.98 o
  -3   3   2      12791.77      12978.38       325.54 o
  -2   3   2      25320.16      25054.92       672.72 o
  -1   3   2      22777.36      19650.05      1746.07 o
   0   3   2       6914.27       7186.33       206.67 o
   1   3   2      20575.65      20187.00       575.17 o
   2   3   2      26533.72      26831.61       826.54 o
   3   3   2      12526.23      12966.27       459.91 o
   4   3   2       2454.83       2661.89       149.41 o
   5   3   2       1182.34       1166.03        54.64 o
   6   3   2       1734.64       1779.85       107.80 o
   7   3   2       5867.36       5907.18       406.69 o
   8   3   2       5807.86       5460.43       256.58 o
   9   3   2       1012.38       1079.84        84.53 o
  10   3   2        123.35        153.00        32.75 o
  11   3   2        167.07        177.35        37.30 o
  12   3   2        331.68        350.35        48.94 o
  13   3   2        468.53        585.03        77.16 o
 -12   4   2        236.97        286.38        52.38 o
 -11   4   2         86.06         91.45        41.65 o
 -10   4   2         61.61         69.72        32.11 o
  -9   4   2       1520.42       1453.71        70.71 o
  -8   4   2       5439.74       5458.50       218.97 o
  -7   4   2       6480.35       6243.19       206.80 o
  -6   4   2       1982.07       2078.63        65.75 o
  -5   4   2       1113.32       1061.63        55.95 o
  -4   4   2       2634.39       2569.11        80.42 o
  -3   4   2      10199.67       9964.79       271.31 o
  -2   4   2      15597.27      14984.10       802.45 o
  -1   4   2      13312.85      13367.05       441.87 o
   0   4   2       8977.94       9520.26       331.82 o
   1   4   2      13984.03      14244.25       401.94 o
   2   4   2      14774.81      14896.01       478.80 o
   3   4   2      10066.25      10446.56       370.58 o
   5   4   2        598.55        548.83        58.63 o
   6   4   2       1723.88       1794.46        75.49 o
   7   4   2       6585.68       6458.81       483.74 o
   8   4   2       5615.21       5575.88       618.46 o
   9   4   2       1439.96       1435.91       171.96 o
  10   4   2         79.79         93.59        36.42 o
  11   4   2        137.92        173.76        40.14 o
  12   4   2        184.98        214.94        59.02 o
 -12   5   2        141.52        192.40        68.68 o
 -11   5   2         48.55         69.91        41.56 o
 -10   5   2        325.56        280.06        37.14 o
  -9   5   2       2067.32       2012.01       107.24 o
  -8   5   2       5190.55       5493.85       265.36 o
  -7   5   2       5711.22       6229.70       359.09 o
  -6   5   2       3396.31       3427.03       146.36 o
  -5   5   2        259.50        233.89        20.26 o
  -4   5   2       1638.95       1575.64        73.23 o
  -3   5   2       5188.64       5078.69       152.71 o
  -2   5   2      10480.40      10151.56       495.01 o
  -1   5   2      12742.15      13571.03       384.55 o
   0   5   2      11675.58      12179.69       388.51 o
   1   5   2      12245.23      12610.75       416.11 o
   2   5   2      10547.81      10482.12       300.45 o
   3   5   2       5854.06       5370.04       330.29 o
   4   5   2       1112.52       1152.72        76.83 o
   5   5   2        293.42        295.43        47.20 o
   6   5   2       3946.38       3960.25       206.19 o
   7   5   2       5477.19       6268.69       286.93 o
   8   5   2       5102.72       5476.67       474.24 o
   9   5   2       2304.38       2341.73       272.41 o
  10   5   2        232.79        249.12        46.79 o
  11   5   2         14.52         28.28        33.50 o
  12   5   2        194.28        247.56        78.55 o
 -12   6   2        185.63        213.22        75.50 o
 -11   6   2         45.49         97.71        63.65 o
 -10   6   2        325.78        348.29        60.02 o
  -9   6   2       1857.25       1948.09       151.80 o
  -8   6   2       2311.11       2670.69       188.30 o
  -7   6   2       3580.76       3914.50       208.03 o
  -6   6   2       4839.08       5038.63       218.98 o
  -5   6   2        851.20        838.30        41.00 o
  -4   6   2       3103.70       3060.36       141.08 o
  -3   6   2       7360.93       6864.23       314.95 o
  -2   6   2       9182.51       9271.94       276.11 o
  -1   6   2       7676.19       8010.43       218.51 o
   0   6   2       6710.39       6944.48       223.11 o
   1   6   2       7991.28       8180.52       260.02 o
   2   6   2       9283.75       9605.75       301.63 o
   3   6   2       6597.78       6088.36       337.41 o
   4   6   2       3731.45       3475.23       176.75 o
   5   6   2       1088.44        992.17       122.18 o
   6   6   2       4387.28       4525.56       265.40 o
   7   6   2       3972.51       4418.82       522.79 o
   8   6   2       2419.89       2870.15       272.68 o
   9   6   2       1614.11       1933.53       259.58 o
  10   6   2        438.42        494.65        94.02 o
  11   6   2         69.17        125.13        50.60 o
  12   6   2        141.83        162.81       105.09 o
 -12   7   2        179.56        234.26        75.19 o
 -11   7   2        183.62        292.12        50.25 o
 -10   7   2        553.84        710.87       129.54 o
  -9   7   2       1357.17       1532.68       170.06 o
  -8   7   2       1105.53       1365.64       124.13 o
  -7   7   2       2397.86       2708.11       241.40 o
  -6   7   2       3126.28       3297.59       158.72 o
  -5   7   2       2166.39       2307.20       149.59 o
  -4   7   2       5664.81       5763.42       212.81 o
  -3   7   2       6220.32       6006.95       246.09 o
  -2   7   2       5439.96       5528.69       198.65 o
  -1   7   2       2197.16       2211.05        72.26 o
   0   7   2       1440.58       1330.51        52.31 o
   1   7   2       2017.27       2046.93        80.99 o
   2   7   2       5161.88       5147.94       220.98 o
   3   7   2       6945.78       6851.41       274.44 o
   4   7   2       5126.13       5095.77       267.40 o
   5   7   2       1973.07       1875.59        95.90 o
   6   7   2       3560.70       3675.26       282.49 o
   7   7   2       1928.49       2415.77       247.80 o
   8   7   2       1021.25       1283.23       191.30 o
   9   7   2       1654.35       1914.61       545.20 o
  10   7   2        427.86        493.93       101.73 o
  11   7   2        148.27        165.39        85.44 o
  12   7   2        205.10        284.38       137.22 o
 -11   8   2        267.00        450.70       122.85 o
 -10   8   2        336.26        513.99        90.71 o
  -9   8   2       1041.34       1344.53       177.43 o
  -8   8   2        192.91        260.83        57.34 o
  -7   8   2        486.02        556.55        41.83 o
  -6   8   2       2517.70       2664.90       115.85 o
  -5   8   2       2151.31       2290.60       106.91 o
  -4   8   2       5793.76       5546.25       203.64 o
  -3   8   2       6032.87       6075.39       219.34 o
  -2   8   2       2778.41       2840.90       106.89 o
  -1   8   2       1636.47       1601.29        72.87 o
   0   8   2       1069.20        996.42        48.55 o
   1   8   2       1947.34       1957.42        86.22 o
   2   8   2       2739.03       2741.89       120.58 o
   3   8   2       5569.25       5664.52       245.22 o
   4   8   2       6165.99       5516.58       369.73 o
   5   8   2       2155.02       2087.53       120.30 o
   6   8   2       2100.58       2130.70       139.56 o
   7   8   2        679.66        725.65        89.03 o
   8   8   2        273.08        409.97       103.36 o
   9   8   2        839.73       1177.30       215.40 o
  10   8   2        392.59        657.00       162.79 o
  11   8   2        298.82        351.61       138.01 o
 -11   9   2        355.85        499.20        94.78 o
 -10   9   2        251.87        432.22        91.61 o
  -9   9   2        510.83        764.51       158.29 o
  -8   9   2        184.69        300.70        75.57 o
  -7   9   2        286.17        313.30        39.79 o
  -6   9   2       1201.42       1264.89        79.62 o
  -5   9   2       2800.29       2754.94       145.09 o
  -4   9   2       4533.15       4196.40       183.97 o
  -3   9   2       3334.50       3330.84       128.15 o
  -2   9   2       1670.89       1693.98        69.78 o
  -1   9   2       1945.41       1892.62        85.58 o
   0   9   2        877.56        899.98        46.54 o
   1   9   2       1504.75       1512.48        78.36 o
   2   9   2       1953.73       1965.06       107.26 o
   3   9   2       3441.00       3359.19       146.25 o
   4   9   2       4314.88       3817.04       234.15 o
   5   9   2       2877.60       2688.44       147.81 o
   6   9   2       1432.43       1353.28        92.31 o
   7   9   2        182.87        269.97        58.13 o
   8   9   2        111.41        259.07        81.47 o
   9   9   2        613.32        750.06       217.65 o
  10   9   2        233.99        392.05       223.48 o
  11   9   2        320.58        421.57       176.50 o
 -10  10   2        243.31        400.70       122.62 o
  -9  10   2        221.80        391.77        98.39 o
  -8  10   2        152.18        231.39        82.22 o
  -7  10   2         45.33        102.90        43.76 o
  -6  10   2        762.94        847.36        58.31 o
  -5  10   2       2626.35       2470.57       119.23 o
  -4  10   2       2426.41       2331.64        96.16 o
  -3  10   2       1521.71       1602.82        69.75 o
  -2  10   2       2440.04       2525.32       112.94 o
  -1  10   2       2284.75       2439.67       108.58 o
   0  10   2        826.20        850.89        64.38 o
   1  10   2       2740.92       2991.37       150.39 o
   2  10   2       2061.09       2253.88       101.33 o
   3  10   2       1531.98       1555.00        76.44 o
   4  10   2       2693.04       2443.17       120.79 o
   5  10   2       2512.77       2117.91       193.69 o
   6  10   2        705.77        629.29        51.16 o
   7  10   2         67.20        116.82        70.37 o
   8  10   2        208.32        209.25       126.17 o
   9  10   2        186.16        271.60       127.40 o
  10  10   2        243.89        404.41       260.32 o
 -10  11   2        279.10        495.14       121.93 o
  -9  11   2        163.87        281.20        80.75 o
  -8  11   2        136.48        188.00        78.26 o
  -7  11   2        103.15        134.23        37.72 o
  -6  11   2        444.63        509.03        48.98 o
  -5  11   2       1534.44       1607.19        84.67 o
  -4  11   2       1659.55       1717.80        94.66 o
  -3  11   2        569.75        515.31        59.96 o
  -2  11   2       1650.42       1751.67        84.70 o
  -1  11   2       2817.17       3088.64       136.25 o
   0  11   2       1445.33       1544.77       103.91 o
   1  11   2       2473.62       2715.54       156.13 o
   2  11   2       1977.23       2107.12       104.19 o
   3  11   2        533.03        436.61        45.68 o
   4  11   2       1539.06       1516.46        79.98 o
   5  11   2       1628.99       1493.08       140.11 o
   6  11   2        421.90        421.59        44.35 o
   7  11   2         91.80         95.36        39.48 o
   8  11   2        117.00        155.00        96.70 o
   9  11   2        189.11        256.49       153.19 o
  10  11   2        303.23        449.62       278.74 o
  -9  12   2        184.33        334.62       108.53 o
  -8  12   2        134.84        222.32        70.61 o
  -7  12   2        198.70        279.26        45.02 o
  -6  12   2        279.41        313.51        43.80 o
  -5  12   2        827.60        817.46        59.91 o
  -4  12   2        617.73        597.60        50.04 o
  -3  12   2        130.37        107.61        38.17 o
  -2  12   2       1084.49       1067.46        75.94 o
  -1  12   2       1660.12       1708.32       101.66 o
   0  12   2       2384.67       2491.51       138.85 o
   1  12   2       1846.05       1824.67       106.39 o
   2  12   2        897.07        810.26        63.27 o
   3  12   2        137.10        112.54        32.54 o
   4  12   2        741.09        639.13        47.05 o
   5  12   2        753.97        812.24        66.50 o
   6  12   2        290.90        351.95        47.77 o
   7  12   2        216.26        256.18        52.19 o
   8  12   2        139.63        185.26       105.30 o
   9  12   2        179.90        263.36       147.66 o
  -8  13   2         68.67        193.50        79.18 o
  -7  13   2        203.54        298.26        55.68 o
  -6  13   2        321.13        356.45        47.66 o
  -5  13   2        263.99        234.53        41.14 o
  -4  13   2        233.61        204.19        38.98 o
  -3  13   2         59.33          7.21        36.09 o
  -2  13   2        143.49        113.68        41.14 o
  -1  13   2       1249.86       1293.97        84.93 o
   0  13   2       2437.53       2715.25       151.13 o
   1  13   2       1151.31       1159.86        78.29 o
   2  13   2        192.02        178.18        37.28 o
   3  13   2        103.34         41.62        47.89 o
   4  13   2        167.00        137.29        37.47 o
   5  13   2        293.81        256.32        54.64 o
   6  13   2        338.28        319.59        48.53 o
   7  13   2        175.13        166.02        50.04 o
   8  13   2         70.91        171.66       147.97 o
  -7  14   2         83.14        178.58       117.05 o
  -6  14   2        304.70        324.01       101.63 o
  -5  14   2        298.60        246.56        45.34 o
  -4  14   2         65.81        -19.96        39.86 o
  -3  14   2         91.01         -4.13        38.52 o
  -2  14   2        131.61         90.06        39.72 o
  -1  14   2        701.10        750.44        66.59 o
   0  14   2       1386.30       1486.22        95.20 o
   1  14   2        706.40        796.06        65.37 o
   2  14   2        143.73        111.55        59.86 o
   3  14   2         40.25        -24.69        43.90 o
   4  14   2         95.04         39.38        37.00 o
   5  14   2        294.92        263.57        46.94 o
   6  14   2        272.39        263.60        48.65 o
   7  14   2        105.32        166.48        95.17 o
   8  14   2         68.33         42.98        54.03 o
  -6  15   2        190.11        237.36        53.39 o
  -5  15   2        323.81        304.45        53.64 o
  -4  15   2         96.72         59.41        47.36 o
  -3  15   2         25.44        -21.66        43.16 o
  -2  15   2        158.95        123.54        44.31 o
  -1  15   2        386.83        381.96        50.94 o
   0  15   2        742.78        824.34        69.70 o
   1  15   2        408.08        414.45        50.88 o
   2  15   2        116.20        114.23        39.64 o
   3  15   2         45.53         17.52        48.20 o
   4  15   2         86.98         28.03        40.51 o
   5  15   2        306.10        273.45        50.11 o
   6  15   2        218.06        201.94        50.20 o
  -5  16   2        245.00        308.64        56.99 o
  -4  16   2        156.01        113.17        62.32 o
  -3  16   2         17.47        -15.61        44.28 o
  -2  16   2         47.20         -7.04        42.44 o
  -1  16   2        228.57        287.21        50.41 o
   0  16   2        241.02        233.66        47.55 o
   1  16   2        207.40        240.53        48.57 o
   2  16   2         69.04         21.64        41.68 o
   3  16   2          9.90        -41.74        41.74 o
   4  16   2        150.09         83.29        45.10 o
   5  16   2        263.68        232.41        51.81 o
  -3  17   2         47.70        -17.22        49.40 o
  -2  17   2         17.57        -47.98        47.98 o
  -1  17   2         62.61          8.08        46.36 o
   0  17   2        117.77         99.06        45.29 o
   1  17   2         73.58          1.16        45.10 o
   2  17   2         11.14        -44.30        44.30 o
   3  17   2         51.17        -25.82        44.63 o
   1   0   3       1607.19       1530.11        46.14 o
   2   0   3       1038.76       1126.58        32.94 o
   3   0   3       3525.98       3368.29        96.76 o
   4   0   3       1004.47       1040.85        37.22 o
   5   0   3        788.59        677.93        25.93 o
   6   0   3        389.00        393.24        23.38 o
   7   0   3       3597.95       3524.77        99.06 o
   8   0   3        764.40        705.62        45.88 o
   9   0   3       2160.51       2109.98       109.36 o
  10   0   3        402.47        405.66        39.62 o
  11   0   3        283.40        312.53        53.27 o
  12   0   3          9.65         14.04        42.57 o
 -12   1   3        621.51        611.54        61.17 o
 -11   1   3         82.88         65.66        39.87 o
 -10   1   3        296.30        322.15        43.22 o
  -9   1   3       1207.54       1193.97        61.78 o
  -8   1   3        545.11        540.50        32.17 o
  -7   1   3        503.74        540.65        30.79 o
  -6   1   3       7158.03       7038.28       178.42 o
  -5   1   3       2636.18       2654.21        71.50 o
  -4   1   3       4042.63       3947.84       111.93 o
  -3   1   3       2367.42       2279.91        75.13 o
  -2   1   3        235.34        281.05        12.09 o
  -1   1   3       4151.02       3989.86       129.78 o
   0   1   3       1894.99       2024.29        65.18 o
   1   1   3       4119.03       4096.04        96.26 o
   2   1   3        200.69        218.52        15.71 o
   3   1   3       2200.39       2131.95        62.13 o
   4   1   3       4462.65       4461.06       116.05 o
   5   1   3       2864.32       2845.39        78.25 o
   6   1   3       7107.35       7015.10       188.50 o
   7   1   3        363.50        405.41        22.26 o
   8   1   3        547.56        589.08        68.05 o
   9   1   3       1280.78       1211.79        71.42 o
  10   1   3        311.40        377.27        60.26 o
  11   1   3        111.58        120.60        44.30 o
  12   1   3        626.68        536.70        58.56 o
 -12   2   3         72.62         91.80        47.08 o
 -11   2   3        476.11        448.57        51.60 o
 -10   2   3        474.41        495.42        43.02 o
  -9   2   3       1300.73       1347.47        61.93 o
  -8   2   3       3089.03       2980.30       103.71 o
  -7   2   3       2429.72       2414.78        77.03 o
  -6   2   3        110.52        128.25        13.28 o
  -5   2   3        916.46        921.04        31.13 o
  -4   2   3       8281.88       8175.57       204.89 o
  -3   2   3       2578.68       2519.07        62.22 o
  -2   2   3       1085.34       1242.92        34.70 o
  -1   2   3       4660.35       5247.02       139.07 o
   0   2   3       4016.07       4147.42       131.15 o
   1   2   3       4567.21       4113.67       480.61 o
   2   2   3       1101.32       1169.93        40.48 o
   3   2   3       2620.27       2564.65        76.79 o
   4   2   3       8463.33       8347.85       241.68 o
   5   2   3       1036.43       1079.01        44.56 o
   6   2   3        169.54        182.52        18.01 o
   7   2   3       2325.07       2493.75       160.67 o
   8   2   3       3017.59       2895.23       174.89 o
   9   2   3       1254.28       1354.01       109.18 o
  10   2   3        553.65        510.71        49.80 o
  11   2   3        470.14        464.22        64.53 o
  12   2   3         99.54         71.42        43.56 o
 -12   3   3        243.99        224.58        52.07 o
 -11   3   3        236.02        237.32        46.86 o
 -10   3   3         33.86         62.63        36.68 o
  -9   3   3        577.65        575.54        42.23 o
  -8   3   3        393.29        410.31        28.25 o
  -7   3   3       2274.66       2097.22        75.75 o
  -6   3   3        809.83        854.37        31.40 o
  -5   3   3       5805.61       5773.36       169.76 o
  -4   3   3       4859.20       4925.04       123.50 o
  -3   3   3        845.04        871.45        27.13 o
  -2   3   3       3643.72       3854.80       124.41 o
  -1   3   3       1842.47       1949.46        53.01 o
   0   3   3         28.49         71.87         9.50 o
   1   3   3       1654.64       1702.72        58.85 o
   2   3   3       3714.43       3899.17       124.70 o
   3   3   3        936.42        948.10        34.96 o
   4   3   3       4843.03       4882.71       159.55 o
   5   3   3       5993.89       5687.18       244.49 o
   6   3   3        771.46        755.96        48.81 o
   7   3   3       2178.14       1966.74       158.51 o
   8   3   3        274.75        318.79        36.51 o
   9   3   3        546.43        535.34        40.70 o
  10   3   3         37.01         95.63        55.08 o
  11   3   3        301.12        322.05        67.09 o
  12   3   3        215.70        160.94        53.15 o
 -12   4   3         55.34         32.59        51.65 o
 -11   4   3        374.69        355.95        52.98 o
 -10   4   3        455.22        466.98       110.79 o
  -9   4   3         67.44         72.17        29.16 o
  -8   4   3       1100.23       1229.07        53.28 o
  -7   4   3        400.25        418.30        27.72 o
  -6   4   3        352.65        350.83        25.86 o
  -5   4   3       1915.79       1860.23        58.04 o
  -4   4   3        886.02        862.75        33.64 o
  -3   4   3        296.85        343.67        15.14 o
  -2   4   3       1889.58       1785.00        86.12 o
  -1   4   3      10585.80      10631.72       387.70 o
   0   4   3        351.63        335.52        14.87 o
   1   4   3      10703.00      10910.78       341.96 o
   2   4   3       1770.19       1677.33        75.15 o
   3   4   3        281.54        314.36        21.61 o
   4   4   3        955.44       1041.65        59.29 o
   5   4   3       1986.91       1917.19        88.18 o
   6   4   3        391.81        353.65        33.52 o
   7   4   3        347.87        350.30        35.44 o
   8   4   3        918.10       1018.82       203.67 o
   9   4   3         89.18        117.79        22.25 o
  10   4   3        540.12        582.21       112.68 o
  11   4   3        348.33        430.04        82.77 o
  12   4   3         39.95          6.54        53.42 o
 -12   5   3        101.02        149.03        65.74 o
 -11   5   3         94.72        116.77        50.97 o
 -10   5   3        224.47        269.23        45.11 o
  -9   5   3        217.12        219.87        39.79 o
  -8   5   3          8.29         39.52        20.61 o
  -7   5   3        541.66        694.94        51.14 o
  -6   5   3          5.06         24.31        17.11 o
  -5   5   3        920.30        822.23        39.50 o
  -4   5   3       1285.46       1245.56        45.78 o
  -3   5   3       3509.83       3298.62       102.04 o
  -2   5   3       6111.93       5703.05       218.95 o
  -1   5   3       3843.30       3805.77       126.18 o
   0   5   3       2396.21       2436.29        89.29 o
   1   5   3       4139.31       4296.41       174.64 o
   2   5   3       5553.48       5339.91       197.47 o
   3   5   3       3364.58       3108.34       218.06 o
   4   5   3       1300.61       1157.84        62.97 o
   5   5   3       1187.92       1085.01        65.77 o
   6   5   3         13.90         44.07        56.76 o
   7   5   3        503.45        702.58        65.80 o
   8   5   3          6.16         72.00        30.78 o
   9   5   3        234.94        308.78        66.43 o
  10   5   3        215.29        270.50        56.45 o
  11   5   3        136.31        184.76       117.50 o
  12   5   3         99.95        125.68        92.57 o
 -12   6   3        315.76        385.83       114.96 o
 -11   6   3        165.11        278.91        83.03 o
 -10   6   3        510.92        516.06        53.52 o
  -9   6   3         73.81        130.97        59.67 o
  -8   6   3        177.82        191.70        25.12 o
  -7   6   3        161.11        178.59        22.61 o
  -6   6   3        436.41        438.63        30.40 o
  -5   6   3        221.53        209.87        21.06 o
  -4   6   3       2066.84       2000.12        71.80 o
  -3   6   3        831.63        925.29        38.58 o
  -2   6   3       2153.13       1999.92        63.26 o
  -1   6   3       2152.23       2219.34        81.80 o
   0   6   3      14485.55      15092.47       537.64 o
   1   6   3       2028.71       2041.82        78.22 o
   2   6   3       2087.03       2047.13        67.31 o
   3   6   3        799.40        808.40        45.36 o
   4   6   3       1929.96       1842.42       105.55 o
   5   6   3        250.67        270.79        28.74 o
   6   6   3        527.12        528.11        54.64 o
   7   6   3        116.51        145.80        32.05 o
   8   6   3        138.36        221.28        58.67 o
   9   6   3         85.79        169.08        67.38 o
  10   6   3        564.84        520.79       138.96 o
  11   6   3        162.33        207.23       108.18 o
  12   6   3        294.66        192.20        50.71 o
 -11   7   3         32.78         79.92        71.03 o
 -10   7   3         70.26        131.60        50.99 o
  -9   7   3        262.67        345.96        46.00 o
  -8   7   3         15.64         55.82        25.95 o
  -7   7   3        106.55        179.60        24.02 o
  -6   7   3        353.27        321.59        26.72 o
  -5   7   3        181.13        158.54        20.72 o
  -4   7   3        113.06        113.97        17.78 o
  -3   7   3       6433.90       6314.15       242.20 o
  -2   7   3        374.39        327.69        23.66 o
  -1   7   3       3446.49       3499.62       144.51 o
   0   7   3       2942.25       2738.05       215.83 o
   1   7   3       3444.07       3323.98       225.48 o
   2   7   3        290.81        247.08        35.61 o
   3   7   3       6533.90       6313.33       367.45 o
   4   7   3         50.69         -3.58        28.50 o
   5   7   3        179.53        176.37        25.67 o
   6   7   3        282.94        270.69        87.54 o
   7   7   3        105.11        248.81        81.65 o
   8   7   3         12.67         94.99        64.58 o
   9   7   3        300.87        318.21       120.95 o
  10   7   3         89.92        175.87       113.58 o
  11   7   3         39.35        -10.54        42.33 o
 -11   8   3          6.91         52.87        89.27 o
 -10   8   3        156.44        205.80        96.93 o
  -9   8   3         39.91         87.28        45.71 o
  -8   8   3        353.32        406.35        57.25 o
  -7   8   3        268.48        316.85        51.80 o
  -6   8   3        729.80        742.05        45.65 o
  -5   8   3        451.87        444.69        29.32 o
  -4   8   3        302.62        299.01        22.87 o
  -3   8   3        391.46        392.13        28.88 o
  -2   8   3       1958.33       1963.59        78.16 o
  -1   8   3        470.34        340.02        34.18 o
   0   8   3       5661.88       5543.09       284.19 o
   1   8   3        586.97        476.42        41.75 o
   2   8   3       1897.15       1966.12       107.29 o
   3   8   3        428.74        432.38        30.77 o
   4   8   3        262.25        230.89        28.50 o
   5   8   3        381.77        361.16        40.97 o
   6   8   3        885.69        919.25        59.80 o
   7   8   3        262.15        300.63        88.08 o
   8   8   3        321.84        328.43       124.64 o
   9   8   3         52.51        123.26       111.74 o
  10   8   3        203.39        333.16       240.37 o
  11   8   3         15.55        -44.82        44.82 o
 -10   9   3         63.64        186.70       107.94 o
  -9   9   3        135.83        211.36        73.04 o
  -8   9   3         26.10         99.21        63.24 o
  -7   9   3        230.25        239.15        46.52 o
  -6   9   3        660.19        649.45        63.18 o
  -5   9   3       1980.05       1791.35        92.68 o
  -4   9   3        226.07        206.15        26.59 o
  -3   9   3       1119.74        996.57        49.44 o
  -2   9   3       1255.36       1227.68        68.86 o
  -1   9   3         80.08         85.34        18.74 o
   0   9   3         63.00         70.17        16.89 o
   1   9   3        125.55        134.58        18.10 o
   2   9   3       1303.19       1323.27        78.10 o
   3   9   3       1083.77        971.52        52.02 o
   4   9   3        201.84        217.20        26.00 o
   5   9   3       2178.32       1767.96       238.12 o
   6   9   3        603.69        589.21        47.03 o
   7   9   3        213.43        168.22        38.21 o
   8   9   3         13.89         61.10        54.64 o
   9   9   3        138.64        198.21       194.63 o
  10   9   3         72.47        197.57       190.02 o
 -10  10   3        168.43        262.94        82.24 o
  -9  10   3         10.31         64.63        85.78 o
  -8  10   3        822.55       1019.20       179.30 o
  -7  10   3         71.47        147.23        44.31 o
  -6  10   3         78.28         94.00        37.35 o
  -5  10   3        693.19        762.65        55.59 o
  -4  10   3        763.62        709.60        52.13 o
  -3  10   3         62.43         78.33        27.56 o
  -2  10   3        616.39        539.00        39.53 o
  -1  10   3        868.15        906.19        49.89 o
   0  10   3          4.41        -14.96        17.36 o
   1  10   3        946.85        992.05        62.49 o
   2  10   3        577.42        588.02        39.05 o
   3  10   3         75.35         99.92        27.46 o
   4  10   3        847.41        738.34        47.93 o
   5  10   3        655.24        679.98        57.92 o
   6  10   3         84.93         37.09        44.51 o
   7  10   3         52.33         90.37        37.77 o
   8  10   3        755.26        782.91       203.53 o
   9  10   3          6.99         26.40        50.35 o
  10  10   3        202.39        343.32       209.98 o
  -9  11   3         51.37        170.23        71.45 o
  -8  11   3         59.59        133.11        66.60 o
  -7  11   3        516.00        623.79        77.71 o
  -6  11   3         18.44         22.66        34.94 o
  -5  11   3        679.96        645.74        52.51 o
  -4  11   3        494.73        480.42        43.74 o
  -3  11   3         20.31        -13.22        27.13 o
  -2  11   3        201.09        176.35        33.48 o
  -1  11   3        234.08        224.68        32.69 o
   0  11   3          2.34        -23.60        23.60 o
   1  11   3        207.30        181.54        28.85 o
   2  11   3        226.64        183.07        30.39 o
   3  11   3         19.65        -13.42        26.19 o
   4  11   3        421.02        359.31        42.95 o
   5  11   3        719.55        659.94        58.03 o
   6  11   3         31.23        -13.19        34.16 o
   7  11   3        458.59        456.46        54.08 o
   8  11   3         42.44         98.13        91.79 o
   9  11   3         36.53         12.89        52.19 o
  -9  12   3        112.82        200.75        91.03 o
  -8  12   3        260.06        532.91       122.00 o
  -7  12   3         93.31        103.09        53.24 o
  -6  12   3        167.04        193.92        56.56 o
  -5  12   3         58.82         35.96        35.06 o
  -4  12   3        178.31        223.72        37.43 o
  -3  12   3        287.40        277.98        61.40 o
  -2  12   3        106.81         68.76        32.67 o
  -1  12   3         67.96         51.16        30.22 o
   0  12   3          8.90        -11.58        27.02 o
   1  12   3         77.23         63.92        28.74 o
   2  12   3         94.12         55.00        28.81 o
   3  12   3        236.90        217.54        35.22 o
   4  12   3        180.82        224.70        37.60 o
   5  12   3         84.12         68.19        35.22 o
   6  12   3        183.35        125.34        41.07 o
   7  12   3        110.93        107.27        43.14 o
   8  12   3        235.56        350.32       181.12 o
   9  12   3         83.78         -3.68        55.87 o
  -8  13   3         17.14        -41.65        65.69 o
  -7  13   3        138.41        277.94       102.56 o
  -6  13   3        346.77        343.95        96.70 o
  -5  13   3         83.41         16.40        39.11 o
  -4  13   3        308.42        200.61        44.93 o
  -3  13   3         53.84         27.08        37.12 o
  -2  13   3         46.32         13.49        35.36 o
  -1  13   3         19.10        -31.13        31.13 o
   0  13   3        129.39         95.65        31.90 o
   1  13   3         19.38         -4.02        29.01 o
   2  13   3         30.71          5.01        29.92 o
   3  13   3         43.29         -1.19        31.56 o
   4  13   3        314.98        275.92        41.56 o
   5  13   3         99.63         85.67        38.88 o
   6  13   3        388.51        368.20        50.79 o
   7  13   3        127.59        139.83        46.79 o
   8  13   3          9.79         35.08       109.29 o
  -7  14   3         97.03        123.26       123.12 o
  -6  14   3         86.14         34.78       108.88 o
  -5  14   3         45.79         12.98        43.94 o
  -4  14   3         51.11         17.68        42.05 o
  -3  14   3        264.59        227.13        47.30 o
  -2  14   3         10.14        -14.01        37.73 o
  -1  14   3         72.82         72.93        36.44 o
   0  14   3        178.94        121.47        36.07 o
   1  14   3         83.17         53.29        33.92 o
   2  14   3          7.06        -31.61        31.61 o
   3  14   3        262.33        262.81        41.83 o
   4  14   3         44.76          8.19        35.85 o
   5  14   3         58.90         30.32        40.39 o
   6  14   3         84.87         69.53        43.49 o
   7  14   3        108.08         65.89        47.75 o
  -6  15   3         77.78        111.98        83.19 o
  -5  15   3         22.21          0.34        47.03 o
  -4  15   3         45.89         41.50        45.76 o
  -3  15   3        108.41        110.58        45.80 o
  -2  15   3          7.67        -12.46        39.95 o
  -1  15   3         72.60         30.06        39.65 o
   0  15   3         64.54         36.33        36.65 o
   1  15   3         73.34         37.40        36.53 o
   2  15   3         12.00        -11.15        37.65 o
   3  15   3        108.71         79.25        40.25 o
   4  15   3         32.49        -13.23        38.39 o
   5  15   3         15.49        -40.73        40.73 o
   6  15   3         90.27        113.40        48.23 o
  -4  16   3         27.12         20.22        51.01 o
  -3  16   3         13.38        -40.87        54.64 o
  -2  16   3          8.34        -36.69        43.27 o
  -1  16   3         69.89         27.72        42.17 o
   0  16   3         49.04         19.10        39.47 o
   1  16   3         82.16         20.65        46.66 o
   2  16   3         11.31        -38.93        40.20 o
   3  16   3          9.19        -24.15        39.22 o
   4  16   3         16.48          3.76        41.35 o
  -1  17   3         10.14         -7.45        51.27 o
   0  17   3          6.73        -41.56        41.56 o
   1  17   3         13.88        -30.87        55.26 o
   0   0   4        523.84        402.56        28.31 o
   1   0   4      34969.77      33658.91       951.05 o
   2   0   4         31.86         42.35         9.38 o
   3   0   4        104.36         82.03         8.67 o
   4   0   4         29.87         50.07        10.46 o
   5   0   4      12767.01      12250.97       325.15 o
   6   0   4         55.42         49.95        14.26 o
   7   0   4       3848.93       3582.20       101.70 o
   8   0   4          3.19         26.40        16.55 o
   9   0   4       2087.10       2104.84       103.24 o
  10   0   4         19.31         21.80        36.97 o
  11   0   4        731.16        671.04        72.06 o
  12   0   4          0.75        -28.54        53.12 o
 -12   1   4         15.83         17.68        53.79 o
 -11   1   4        139.65        110.15        43.99 o
 -10   1   4       2789.89       2680.26       129.39 o
  -9   1   4         63.03         79.90        25.86 o
  -8   1   4        806.73        824.07        36.72 o
  -7   1   4        405.41        372.92        21.91 o
  -6   1   4      10954.81      10537.36       264.09 o
  -5   1   4        689.25        687.52        29.11 o
  -4   1   4       4214.33       4071.07       109.89 o
  -3   1   4       1402.43       1426.17        38.80 o
  -2   1   4       1953.60       1923.69        53.46 o
  -1   1   4       1651.37       1568.01        48.47 o
   0   1   4      62913.27      58828.89      1810.65 o
   1   1   4       1633.33       1595.96        41.68 o
   2   1   4       2043.97       1921.16        56.18 o
   3   1   4       1307.18       1388.72        49.93 o
   4   1   4       4154.64       3953.38       124.71 o
   5   1   4        730.74        696.07        29.98 o
   6   1   4      11079.21      10285.87       281.94 o
   7   1   4        406.83        342.58        23.04 o
   8   1   4        804.52        785.11        48.42 o
   9   1   4         63.07         68.68        35.60 o
  10   1   4       2799.80       2466.11       126.29 o
  11   1   4        142.38        104.76        47.07 o
  12   1   4         18.75        -26.51        49.47 o
 -12   2   4         50.92         42.98        59.02 o
 -11   2   4       1232.07       1200.30        82.18 o
 -10   2   4        328.50        352.55        46.66 o
  -9   2   4       1521.45       1566.94        70.78 o
  -8   2   4         66.05        104.40        20.51 o
  -7   2   4        849.72        866.51        37.06 o
  -6   2   4        893.06        898.46        32.68 o
  -5   2   4      16662.01      16647.95       415.52 o
  -4   2   4        355.33        347.06        17.46 o
  -3   2   4       1175.27       1236.78        33.02 o
  -2   2   4      11756.18      10767.38      1200.31 o
  -1   2   4      22789.95      22734.02       600.15 o
   0   2   4          2.40         25.62         6.90 o
   1   2   4      22888.46      22664.22       594.13 o
   2   2   4      11591.70      10473.36       668.79 o
   3   2   4       1081.92       1077.18        38.08 o
   4   2   4        436.08        469.03        22.10 o
   5   2   4      16630.35      16687.10       437.16 o
   6   2   4        848.78        863.33        38.73 o
   7   2   4        880.43        846.29        41.17 o
   8   2   4         77.49         99.94        20.31 o
   9   2   4       1501.70       1340.18        76.19 o
  10   2   4        318.46        266.17        39.86 o
  11   2   4       1251.05       1056.01        90.06 o
  12   2   4         52.12         -3.02        50.74 o
 -12   3   4        173.22        163.82        64.88 o
 -11   3   4        309.34        377.89        53.73 o
 -10   3   4       2734.61       2868.75       139.95 o
  -9   3   4          1.57         13.23        25.14 o
  -8   3   4        126.05        153.75        26.37 o
  -7   3   4         11.92         11.56        14.76 o
  -6   3   4       5874.52       6075.28       175.76 o
  -5   3   4       1604.41       1687.68        53.01 o
  -4   3   4      13295.66      13096.34       302.18 o
  -3   3   4        726.19        750.96        29.55 o
  -2   3   4       4116.15       4134.75       112.85 o
  -1   3   4      10360.87      10355.20       274.48 o
   0   3   4      15875.29      15923.00       548.17 o
   1   3   4      10125.11      10345.89       357.73 o
   2   3   4       4223.42       4170.86       135.36 o
   3   3   4        743.53        781.89        28.86 o
   4   3   4      13137.07      13032.35       585.02 o
   5   3   4       1577.69       1753.52        82.60 o
   6   3   4       5927.34       5833.16       254.47 o
   7   3   4         10.58         14.23        20.62 o
   8   3   4         81.28        126.08        24.46 o
   9   3   4          1.44         38.16        33.18 o
  10   3   4       2698.19       2711.65       444.21 o
  11   3   4        310.06        361.52        56.39 o
  12   3   4        175.67         76.37        51.22 o
 -11   4   4       1538.95       1673.24       149.39 o
 -10   4   4          0.93         47.72        47.99 o
  -9   4   4        655.32        675.56        73.20 o
  -8   4   4         14.97         35.17        24.13 o
  -7   4   4         77.21        139.56        22.61 o
  -6   4   4        374.82        365.30        21.45 o
  -5   4   4      14837.37      13997.99       373.69 o
  -4   4   4       2059.69       2187.72        55.77 o
  -3   4   4       8091.48       7993.82       231.86 o
  -2   4   4       1665.91       1557.09        46.47 o
  -1   4   4       7460.55       7727.53       247.81 o
   0   4   4        193.19        251.35        20.35 o
   1   4   4       7675.68       8037.87       319.34 o
   2   4   4       1754.70       1659.10        62.56 o
   3   4   4       8055.98       7876.58       277.20 o
   4   4   4       2031.24       2145.43        75.23 o
   5   4   4      14889.30      14127.19       708.95 o
   6   4   4        306.42        395.59        58.37 o
   7   4   4        119.33        126.63        23.98 o
   8   4   4          6.20         23.96        26.05 o
   9   4   4        630.10        727.88       105.57 o
  10   4   4          2.20         86.71        72.24 o
  11   4   4       1571.79       1247.62        94.37 o
 -11   5   4         38.13         97.93        60.56 o
 -10   5   4       1674.26       1896.81       178.80 o
  -9   5   4        617.42        722.40       131.20 o
  -8   5   4         16.07         27.71        24.56 o
  -7   5   4       1995.53       2035.62       145.42 o
  -6   5   4       4461.87       4174.64       230.24 o
  -5   5   4        121.86        186.25        27.00 o
  -4   5   4      14114.03      13853.65       458.28 o
  -3   5   4       1878.90       1954.61       101.21 o
  -2   5   4       3206.67       3204.88        99.54 o
  -1   5   4        731.54        672.01        56.27 o
   0   5   4       7440.21       7385.19       329.91 o
   1   5   4        726.82        713.44        27.31 o
   2   5   4       3338.52       3403.23       121.51 o
   3   5   4       1960.00       1984.57       118.96 o
   4   5   4      14100.73      13354.87       674.28 o
   5   5   4        128.11        189.92        27.72 o
   6   5   4       4461.77       4386.27       380.04 o
   7   5   4       2033.09       1979.49       382.81 o
   8   5   4         11.92         57.85        30.02 o
   9   5   4        654.35        747.06       140.77 o
  10   5   4       1692.91       1770.21       389.31 o
  11   5   4         31.04         54.41        43.16 o
 -11   6   4        815.13        985.64       212.49 o
 -10   6   4        305.69        377.05        93.79 o
  -9   6   4        579.67        611.81        72.58 o
  -8   6   4         35.52         94.39        32.61 o
  -7   6   4        763.37        811.67        49.20 o
  -6   6   4       4790.37       4805.80       231.83 o
  -5   6   4       8393.58       6785.69       847.49 o
  -4   6   4       2608.25       2257.38       258.78 o
  -3   6   4       5119.02       4998.44       206.38 o
  -2   6   4        529.80        543.18        60.64 o
  -1   6   4       4158.16       4399.50       160.75 o
   0   6   4         33.79         51.21        12.50 o
   1   6   4       4270.86       4580.60       164.72 o
   2   6   4        555.62        602.77        40.86 o
   3   6   4       5058.85       4579.39       238.25 o
   4   6   4       2661.73       2637.00       207.52 o
   5   6   4       8253.84       8481.98       613.35 o
   6   6   4       4848.80       4631.46       391.52 o
   7   6   4        787.67        705.56        64.37 o
   8   6   4         39.23         71.34        35.41 o
   9   6   4        568.33        666.12       326.63 o
  10   6   4        309.80        489.83       246.20 o
  11   6   4        804.81        641.06        94.55 o
 -11   7   4         85.60        160.06        87.89 o
 -10   7   4        505.88        647.61       164.94 o
  -9   7   4       1033.13       1282.52       138.77 o
  -8   7   4        737.68        825.41        52.76 o
  -7   7   4       1447.01       1733.44       159.34 o
  -6   7   4       2383.89       2638.15       122.98 o
  -5   7   4        712.77        711.36        63.73 o
  -4   7   4       3133.49       2263.96       434.86 o
  -3   7   4       2214.89       1947.58       156.15 o
  -2   7   4       4587.41       3554.17       688.57 o
  -1   7   4         50.63         87.14        16.61 o
   0   7   4       7869.80       8173.63       338.58 o
   1   7   4         45.95         96.27        16.72 o
   2   7   4       4660.18       4620.72       234.63 o
   3   7   4       2205.92       1997.95        89.41 o
   4   7   4       3047.84       2947.05       230.24 o
   5   7   4        708.19        590.23       132.51 o
   6   7   4       2456.14       2361.64       114.37 o
   7   7   4       1404.06       1331.08       114.20 o
   8   7   4        724.32        605.79       128.93 o
   9   7   4        997.40       1133.97       313.43 o
  10   7   4        490.48        564.52       194.94 o
  11   7   4         84.47         16.86        42.75 o
 -10   8   4         58.52        172.39        77.02 o
  -9   8   4        900.03       1073.28       164.27 o
  -8   8   4        167.36        306.66        34.80 o
  -7   8   4       2162.23       2580.76       103.00 o
  -6   8   4       1630.33       1856.27        97.39 o
  -5   8   4       1309.16       1416.63        86.30 o
  -4   8   4        371.86        365.49        35.10 o
  -3   8   4       1148.78       1025.77        55.70 o
  -2   8   4         43.50         70.16        39.40 o
  -1   8   4       6701.89       6744.05       280.96 o
   0   8   4         30.32        111.95        16.36 o
   1   8   4       6673.21       6883.15       286.43 o
   2   8   4         42.29         51.26        37.45 o
   3   8   4       1091.06       1041.66        66.53 o
   4   8   4        376.57        345.97        37.12 o
   5   8   4       1314.93       1379.68        86.60 o
   6   8   4       1658.09       1658.44       101.72 o
   7   8   4       2176.32       2051.73       130.23 o
   8   8   4        159.57        230.00        59.55 o
   9   8   4        869.67        950.37       288.26 o
  10   8   4         72.64        267.41       171.30 o
 -10   9   4        206.69        320.12       100.52 o
  -9   9   4        235.04        471.45       103.92 o
  -8   9   4       1725.99       2111.81        93.69 o
  -7   9   4        137.03        358.13        35.75 o
  -6   9   4       1112.28       1225.94       128.32 o
  -5   9   4         17.67         30.06        31.29 o
  -4   9   4        364.63        326.77        36.09 o
  -3   9   4         79.01         73.66        29.08 o
  -2   9   4       3285.32       3312.93       176.18 o
  -1   9   4       1577.56       1606.63        91.73 o
   0   9   4       7284.41       6922.13       288.37 o
   1   9   4       1627.55       1706.88        77.82 o
   2   9   4       3267.19       3079.64       186.69 o
   3   9   4         93.09         79.33        23.38 o
   4   9   4        299.50        291.72        36.89 o
   5   9   4         19.53        -15.83        58.02 o
   6   9   4       1148.26       1182.32        82.32 o
   7   9   4        137.65        227.58        41.62 o
   8   9   4       1735.32       1728.95       336.76 o
   9   9   4        256.55        480.64       225.63 o
  10   9   4        195.20        387.26       297.16 o
  -9  10   4        488.70        784.25       126.86 o
  -8  10   4         11.73        149.89        54.57 o
  -7  10   4       1567.26       1864.94       137.70 o
  -6  10   4         32.60         50.13        36.87 o
  -5  10   4        130.21        136.50        35.59 o
  -4  10   4        402.56        339.14        37.16 o
  -3  10   4       1585.89       1629.52        81.99 o
  -2  10   4       2159.42       2190.73       122.72 o
  -1  10   4       3476.11       3452.99       182.96 o
   0  10   4         11.97         32.82        22.58 o
   1  10   4       3539.81       3433.17       181.51 o
   2  10   4       2119.90       2128.68       118.37 o
   3  10   4       1557.39       1588.03        94.56 o
   4  10   4        378.96        373.50        43.22 o
   5  10   4        133.59        126.12        33.21 o
   6  10   4         31.75         32.35        33.40 o
   7  10   4       1596.75       1570.31       108.80 o
   8  10   4         17.15        124.93       106.52 o
   9  10   4        467.63        771.49       387.41 o
  -9  11   4          0.77         40.08       119.11 o
  -8  11   4        786.03       1150.63       175.52 o
  -7  11   4         47.88        163.08        44.92 o
  -6  11   4        575.77        603.92       112.68 o
  -5  11   4        307.86        329.04        42.19 o
  -4  11   4        617.34        610.16        49.62 o
  -3  11   4         58.74         93.20        35.28 o
  -2  11   4       2098.97       2338.83       131.37 o
  -1  11   4       1491.69       1540.72        91.41 o
   0  11   4        966.92        934.26        62.40 o
   1  11   4       1455.50       1427.74        86.06 o
   2  11   4       2102.90       2300.34       129.29 o
   3  11   4         66.89         96.55        29.04 o
   4  11   4        592.23        563.82        52.93 o
   5  11   4        315.18        373.32        44.37 o
   6  11   4        592.92        499.99        55.97 o
   7  11   4         47.57         62.56        41.45 o
   8  11   4        776.57        916.09       130.16 o
   9  11   4          0.26         57.26       160.25 o
  -8  12   4         20.25        131.15        89.92 o
  -7  12   4        501.35        683.81       179.99 o
  -6  12   4         10.80         17.85        84.52 o
  -5  12   4        482.97        409.15        47.25 o
  -4  12   4        285.81        364.91        43.95 o
  -3  12   4       1823.47       1776.09       108.67 o
  -2  12   4        598.24        714.63        60.42 o
  -1  12   4        531.75        566.01        51.72 o
   0  12   4          2.14        -29.47        29.47 o
   1  12   4        564.20        560.08        50.01 o
   2  12   4        611.28        742.15        59.47 o
   3  12   4       1844.93       1790.54       107.24 o
   4  12   4        309.28        399.89        48.50 o
   5  12   4        475.80        401.08        48.42 o
   6  12   4         10.23        -22.20        37.25 o
   7  12   4        498.61        470.60        59.23 o
   8  12   4         24.01         54.11        47.28 o
  -7  13   4         96.36        117.69       102.12 o
  -6  13   4        249.52        222.02       111.66 o
  -5  13   4          8.62        -36.48        37.43 o
  -4  13   4       1023.82       1068.38        81.77 o
  -3  13   4         25.00        124.94        42.22 o
  -2  13   4       1174.47       1179.98        81.01 o
  -1  13   4        127.68         78.90        56.49 o
   0  13   4          9.08        -52.80        52.80 o
   1  13   4        128.01         74.52        32.46 o
   2  13   4       1209.90       1238.54        82.59 o
   3  13   4         27.40         77.78        34.73 o
   4  13   4       1013.79       1025.98        77.89 o
   5  13   4          3.56          7.26        38.00 o
   6  13   4        242.58        188.29        45.74 o
   7  13   4        100.62         66.69        44.86 o
  -6  14   4         79.31        115.76       101.92 o
  -5  14   4        202.09        174.63        50.04 o
  -4  14   4          5.48         32.64        43.82 o
  -3  14   4       1373.59       1528.24       102.76 o
  -2  14   4         19.94         82.10        38.80 o
  -1  14   4         68.31         29.62        35.18 o
   0  14   4          3.00        -32.54        32.54 o
   1  14   4         78.85          7.55        35.92 o
   2  14   4         18.59         18.28        34.74 o
   3  14   4       1357.66       1375.67        93.37 o
   4  14   4          3.68          2.00        40.21 o
   5  14   4        193.38        208.28        46.21 o
   6  14   4         75.46         17.30        42.39 o
  -4  15   4        342.81        383.84        57.18 o
  -3  15   4         22.87         58.31        46.89 o
  -2  15   4        611.42        660.34        67.64 o
  -1  15   4         22.94        -27.99        38.37 o
   0  15   4         10.48        -49.35        54.95 o
   1  15   4         23.91        -24.86        36.07 o
   2  15   4        607.97        573.41        60.76 o
   3  15   4         22.50         42.67        37.84 o
   4  15   4        343.05        373.78        62.32 o
  -2  16   4         13.55         27.09        44.63 o
  -1  16   4        151.97         67.83        42.82 o
   0  16   4          2.28        -60.29        60.78 o
   1  16   4        149.87        118.38        42.21 o
   2  16   4         16.08        -17.11        39.37 o
   1   0   5          3.03          8.58         9.15 o
   2   0   5         15.27          4.07         7.13 o
   3   0   5       2700.61       2639.84        79.63 o
   4   0   5       1566.71       1511.32        46.64 o
   5   0   5       1575.47       1408.10        45.84 o
   6   0   5        334.05        370.18        25.33 o
   7   0   5       1887.73       1757.23        70.28 o
   8   0   5        347.04        319.10        26.26 o
   9   0   5       1312.62       1351.62        81.41 o
  10   0   5        366.42        312.35        54.89 o
  11   0   5        157.89        156.45        55.32 o
 -11   1   5         63.81         32.79        61.40 o
 -10   1   5        178.39        232.45        72.76 o
  -9   1   5        912.16        927.78        73.64 o
  -8   1   5        144.53        161.24        22.67 o
  -7   1   5        379.03        378.89        26.70 o
  -6   1   5       4578.10       4410.89       131.07 o
  -5   1   5        511.88        526.00        23.92 o
  -4   1   5       1766.65       1785.33        53.22 o
  -3   1   5       1646.86       1699.09        46.27 o
  -2   1   5        116.41        126.69        13.49 o
  -1   1   5        816.86        896.24        39.41 o
   0   1   5        116.96        104.47         9.83 o
   1   1   5        861.54        981.76        35.95 o
   2   1   5        116.57        122.31         8.80 o
   3   1   5       1644.68       1705.09        54.82 o
   4   1   5       1778.33       1813.00        68.79 o
   5   1   5        438.01        434.38        23.03 o
   6   1   5       4607.60       4375.92       130.56 o
   7   1   5        420.10        390.25        27.46 o
   8   1   5        152.56        159.14        24.23 o
   9   1   5        919.04        837.25        74.61 o
  10   1   5        158.09        181.62        47.29 o
  11   1   5         38.03         75.50        48.29 o
 -11   2   5        265.00        396.04       101.00 o
 -10   2   5        274.82        396.21       101.61 o
  -9   2   5        483.06        541.76        40.99 o
  -8   2   5       1488.64       1537.76        61.95 o
  -7   2   5       1467.90       1546.17        59.65 o
  -6   2   5        277.77        294.84        22.15 o
  -5   2   5        501.73        487.05        22.15 o
  -4   2   5       3240.51       3203.18        81.53 o
  -3   2   5        791.07        735.87        34.13 o
  -2   2   5        583.03        576.97        24.72 o
  -1   2   5       2935.23       3090.60       100.81 o
   0   2   5       1139.04       1187.23        42.59 o
   1   2   5       3032.22       3095.20       100.08 o
   2   2   5        690.84        707.71        29.02 o
   3   2   5        742.34        701.50        33.71 o
   4   2   5       3095.07       2998.49       136.37 o
   5   2   5        502.14        484.10        23.90 o
   6   2   5        205.97        233.19        22.79 o
   7   2   5       1511.67       1389.57        67.00 o
   8   2   5       1625.08       1608.26       147.83 o
   9   2   5        502.07        488.43        53.58 o
  10   2   5        229.27        178.30        46.67 o
  11   2   5        258.39        218.62        51.53 o
 -11   3   5        150.66        216.07        90.56 o
 -10   3   5        137.61        234.96       103.45 o
  -9   3   5        502.27        513.68        40.94 o
  -8   3   5        182.12        203.39        28.44 o
  -7   3   5        989.29       1006.73        46.25 o
  -6   3   5        120.02        115.08        20.08 o
  -5   3   5       2433.09       2350.89        63.24 o
  -4   3   5       1413.74       1383.26        45.05 o
  -3   3   5        192.70        201.39        15.91 o
  -2   3   5       3589.56       3619.67       100.94 o
  -1   3   5       1297.58       1389.84        49.15 o
   0   3   5          0.15         12.66        12.91 o
   1   3   5       1239.08       1348.40        55.74 o
   2   3   5       3630.26       3753.21       108.53 o
   3   3   5        139.01        138.83        13.41 o
   4   3   5       1386.38       1351.85        65.44 o
   5   3   5       2254.56       2171.67       102.91 o
   6   3   5        113.02        131.91        20.62 o
   7   3   5       1123.15       1062.45        53.76 o
   8   3   5        228.29        226.40        36.63 o
   9   3   5        518.06        436.75        38.29 o
  10   3   5        130.62        118.33        43.18 o
  11   3   5        113.74         87.21        48.50 o
 -11   4   5        300.58        406.60       139.06 o
 -10   4   5        278.43        356.37       133.85 o
  -9   4   5         10.04         32.35        41.24 o
  -8   4   5        546.08        645.81        54.65 o
  -7   4   5        113.62        138.83        22.13 o
  -6   4   5         98.81        129.75        20.42 o
  -5   4   5       1216.76       1182.02        41.14 o
  -4   4   5       1048.92       1078.80        37.42 o
  -3   4   5        398.92        418.86        23.12 o
  -2   4   5       1397.64       1478.48        45.01 o
  -1   4   5       4854.63       4872.00       141.78 o
   0   4   5         16.37         12.26        13.96 o
   1   4   5       4895.13       5006.10       177.84 o
   2   4   5       1362.44       1384.49        68.70 o
   3   4   5        407.38        417.07        31.94 o
   4   4   5        993.50        995.69        50.88 o
   5   4   5       1194.84       1237.88        82.10 o
   6   4   5         65.89         95.41        23.46 o
   7   4   5        147.61        172.02        30.53 o
   8   4   5        611.54        637.25        77.97 o
   9   4   5          8.88         26.21        32.85 o
  10   4   5        225.13        150.74        44.28 o
  11   4   5        301.74        243.09        51.87 o
 -11   5   5         16.86        188.49        95.17 o
 -10   5   5        175.60        326.31       156.26 o
  -9   5   5        184.45        179.69        50.17 o
  -8   5   5         51.47         67.87        28.30 o
  -7   5   5        335.22        358.54        33.70 o
  -6   5   5        126.62        109.19        21.56 o
  -5   5   5        612.99        610.28        34.04 o
  -4   5   5        693.93        641.49        36.17 o
  -3   5   5       1299.26       1160.39        60.87 o
  -2   5   5       4536.71       4145.54       123.61 o
  -1   5   5        952.67        968.60        48.00 o
   0   5   5        883.46        949.17        49.60 o
   1   5   5       1018.01       1119.80        60.91 o
   2   5   5       4686.78       4540.10       256.05 o
   3   5   5       1366.84       1326.94        63.80 o
   4   5   5        663.63        687.09        42.06 o
   5   5   5        537.67        521.81        45.43 o
   6   5   5         96.84         74.05        25.26 o
   7   5   5        378.74        369.62        37.33 o
   8   5   5         65.17         41.43        30.25 o
   9   5   5        162.07        131.33        37.51 o
  10   5   5        159.92        175.60        62.62 o
  11   5   5          7.28         30.70        63.85 o
 -10   6   5        216.53        371.34       104.07 o
  -9   6   5         45.83         93.78        71.16 o
  -8   6   5        117.29        125.54        30.94 o
  -7   6   5         46.75         63.69        26.84 o
  -6   6   5        234.77        219.60        29.24 o
  -5   6   5        206.65        221.37        26.79 o
  -4   6   5       1169.70       1166.21        55.30 o
  -3   6   5        599.57        585.07        32.58 o
  -2   6   5       1420.45       1415.64        58.01 o
  -1   6   5       1087.67       1084.13        40.13 o
   0   6   5       5636.52       5600.14       269.20 o
   1   6   5       1134.14       1171.93        72.94 o
   2   6   5       1541.65       1448.22        66.92 o
   3   6   5        622.70        583.48        42.29 o
   4   6   5       1221.06       1191.80        72.38 o
   5   6   5        171.61        145.82        29.47 o
   6   6   5        186.49        169.18        33.47 o
   7   6   5         51.70         38.39        32.34 o
   8   6   5        128.16        108.89        32.80 o
   9   6   5         41.40         52.48        36.25 o
  10   6   5        189.22        135.07        58.94 o
 -10   7   5         62.46        234.92       117.88 o
  -9   7   5         79.16         95.72        72.78 o
  -8   7   5         12.33         34.07        35.18 o
  -7   7   5         16.02         57.53        27.92 o
  -6   7   5        419.95        481.35        42.80 o
  -5   7   5        148.15        177.32        27.78 o
  -4   7   5         29.00         44.70        21.93 o
  -3   7   5       3367.14       3035.34       229.91 o
  -2   7   5        337.25        325.97        35.73 o
  -1   7   5       1134.79       1070.85        62.25 o
   0   7   5       1495.86       1563.68       105.37 o
   1   7   5       1125.84       1100.54        50.87 o
   2   7   5        289.69        294.05        21.21 o
   3   7   5       3402.28       3338.94       174.72 o
   4   7   5         68.02         86.24        22.95 o
   5   7   5        115.02        102.76        26.96 o
   6   7   5        430.48        418.85        46.38 o
   7   7   5         18.89          9.85        33.15 o
   8   7   5         15.87          9.62        36.13 o
   9   7   5         57.76         49.55        38.02 o
  10   7   5         48.42         55.87        58.94 o
 -10   8   5        136.06        371.45       112.36 o
  -9   8   5         16.71         44.81        56.15 o
  -8   8   5        161.51        155.53        42.80 o
  -7   8   5        195.89        205.53        33.08 o
  -6   8   5        175.22        220.60        31.28 o
  -5   8   5        394.67        516.61        42.54 o
  -4   8   5        313.48        350.80        36.08 o
  -3   8   5        601.83        613.31        48.06 o
  -2   8   5       1041.87       1001.11        65.53 o
  -1   8   5        612.13        576.93        41.58 o
   0   8   5       1869.70       1611.14        87.53 o
   1   8   5        560.66        565.86        32.54 o
   2   8   5       1045.58       1066.15        51.51 o
   3   8   5        588.04        644.67        46.68 o
   4   8   5        336.50        380.16        37.80 o
   5   8   5        404.36        396.01        42.94 o
   6   8   5        133.84        131.12        33.21 o
   7   8   5        206.45        129.53        47.89 o
   8   8   5        188.42        126.04        46.05 o
   9   8   5         16.30         -0.61        49.73 o
  -9   9   5         87.18        170.38        72.86 o
  -8   9   5         46.79        120.64        45.20 o
  -7   9   5        146.91        180.11        34.58 o
  -6   9   5        426.30        559.11        51.31 o
  -5   9   5        526.69        521.55        47.00 o
  -4   9   5         35.92         21.29        28.44 o
  -3   9   5       1083.86       1090.27        73.69 o
  -2   9   5        581.03        550.06        51.88 o
  -1   9   5        204.99        233.69        37.45 o
   0   9   5        352.83        338.69        31.11 o
   1   9   5        187.92        204.40        24.42 o
   2   9   5        600.84        574.60        44.80 o
   3   9   5       1124.20       1089.86        70.19 o
   4   9   5         44.48         52.47        25.32 o
   5   9   5        478.66        456.53        47.41 o
   6   9   5        424.61        410.63        49.47 o
   7   9   5        165.48        110.74        38.49 o
   8   9   5         65.02         66.92        47.28 o
   9   9   5         90.52         47.89        52.19 o
  -8  10   5        504.75        641.52        77.45 o
  -7  10   5         37.32         77.76        49.27 o
  -6  10   5         35.98         34.71        56.80 o
  -5  10   5        359.65        426.73        45.01 o
  -4  10   5        187.31        155.48        33.88 o
  -3  10   5         14.72         -3.02        30.68 o
  -2  10   5        614.43        609.96        54.34 o
  -1  10   5        392.38        399.64        39.15 o
   0  10   5          0.05         -2.38        23.64 o
   1  10   5        371.03        308.70        33.96 o
   2  10   5        603.68        632.46        49.28 o
   3  10   5         12.79         -6.24        24.32 o
   4  10   5        175.01        131.80        30.52 o
   5  10   5        374.56        408.53        49.09 o
   6  10   5         25.08        -26.42        32.60 o
   7  10   5         47.78         78.31        38.25 o
   8  10   5        544.02        437.15        65.69 o
  -8  11   5         33.56        113.70        86.51 o
  -7  11   5        352.06        494.16        72.31 o
  -6  11   5         37.43         29.67        69.94 o
  -5  11   5        276.76        205.76        40.59 o
  -4  11   5        224.39        225.16        38.09 o
  -3  11   5          2.49          0.45        31.41 o
  -2  11   5         36.77         32.63        29.47 o
  -1  11   5        354.87        395.78        41.90 o
   0  11   5         35.94         15.30        45.13 o
   1  11   5        331.63        315.31        36.90 o
   2  11   5         29.14         16.09        25.21 o
   3  11   5          4.13        -15.44        32.54 o
   4  11   5        220.76        220.51        36.45 o
   5  11   5        231.46        192.09        37.95 o
   6  11   5         33.75         23.86        44.82 o
   7  11   5        383.14        374.48        51.83 o
   8  11   5         42.86         -4.91        49.73 o
  -7  12   5         58.24        145.14       157.07 o
  -6  12   5         94.95         96.82        72.60 o
  -5  12   5        104.52         65.98        53.62 o
  -4  12   5         79.77         68.57        39.39 o
  -3  12   5        185.54        159.11        42.67 o
  -2  12   5        110.73        116.32        33.05 o
  -1  12   5          1.56        -15.01        32.23 o
   0  12   5         46.43         23.36        64.47 o
   1  12   5          1.37         -8.68        26.14 o
   2  12   5        116.10         77.37        29.97 o
   3  12   5        193.87        159.05        33.82 o
   4  12   5         73.05         56.55        33.27 o
   5  12   5         89.36         89.78        36.97 o
   6  12   5         75.57         50.82        40.80 o
   7  12   5         47.57         52.43        73.37 o
  -6  13   5        182.28        101.37       135.03 o
  -5  13   5         27.35          9.25        43.41 o
  -4  13   5        143.73        128.52        42.92 o
  -3  13   5         83.77         85.72        52.19 o
  -2  13   5         22.15         14.44        33.85 o
  -1  13   5          9.32        -18.04        42.67 o
   0  13   5         14.97        -16.42        54.64 o
   1  13   5          7.12        -19.26        44.21 o
   2  13   5         26.68        -12.49        30.27 o
   3  13   5         95.66         43.04        53.11 o
   4  13   5        150.52        144.82        37.72 o
   5  13   5         20.90         -9.49        37.84 o
   6  13   5        167.05         97.13        45.41 o
  -4  14   5         62.45         62.29        50.96 o
  -3  14   5        102.94         93.63        42.77 o
  -2  14   5         36.60          4.72        50.35 o
  -1  14   5         19.38        -27.87        51.57 o
   0  14   5         37.76        -19.21        32.82 o
   1  14   5         19.89        -16.11        32.61 o
   2  14   5         40.13          4.97        34.06 o
   3  14   5        109.42         71.00        37.84 o
   4  14   5         74.61         30.08        38.49 o
  -2  15   5          1.47        -32.25        38.73 o
  -1  15   5         19.18         -2.33        36.41 o
   0  15   5         22.83         34.49        49.73 o
   1  15   5         16.26        -44.82        44.82 o
   2  15   5          0.41        -18.48        36.87 o
   0   0   6       1258.39       1267.16       164.24 o
   1   0   6         56.18         56.13        11.78 o
   2   0   6       8152.87       7659.14       266.94 o
   3   0   6       9872.97      10066.41       288.82 o
   4   0   6       6298.03       6067.99       214.82 o
   5   0   6       1723.42       1781.42        86.62 o
   6   0   6        410.32        365.41        36.50 o
   7   0   6        712.11        747.54        46.89 o
   8   0   6       1032.12        985.62        60.32 o
   9   0   6        147.75        146.22        37.71 o
  10   0   6          5.98         12.18        80.74 o
 -10   1   6         71.04        121.35       124.94 o
  -9   1   6        255.20        280.86        48.40 o
  -8   1   6        726.31        759.01        67.08 o
  -7   1   6       1266.38       1229.14        60.02 o
  -6   1   6        345.45        315.48        29.73 o
  -5   1   6        696.59        652.45        39.38 o
  -4   1   6       4323.17       4333.44       157.41 o
  -3   1   6      11805.55      11248.07       321.24 o
  -2   1   6       7005.16       6828.02       211.70 o
  -1   1   6        354.55        353.51        26.09 o
   0   1   6        130.80        127.92        11.75 o
   1   1   6        636.53        676.60        35.44 o
   2   1   6       6314.34       6317.97       186.38 o
   3   1   6      12027.70      11700.23       352.64 o
   4   1   6       4477.57       4440.93       143.68 o
   5   1   6        516.66        449.53        39.75 o
   6   1   6        436.54        404.60        38.44 o
   7   1   6       1229.80       1207.47        69.32 o
   8   1   6        718.34        733.38        53.08 o
   9   1   6        281.27        316.55        53.60 o
  10   1   6         40.58         79.58        78.90 o
 -10   2   6         42.15         85.51        82.27 o
  -9   2   6        383.40        450.90        71.26 o
  -8   2   6       1860.28       2013.12       130.54 o
  -7   2   6       1455.57       1472.35        77.54 o
  -6   2   6        586.97        571.48        39.80 o
  -5   2   6        450.05        436.76        28.81 o
  -4   2   6       2294.61       2135.77        75.93 o
  -3   2   6       5992.98       6060.63       192.31 o
  -2   2   6       7365.62       7435.86       222.11 o
  -1   2   6       2901.26       2957.48        92.40 o
   0   2   6        188.67        232.62        15.39 o
   1   2   6       2248.62       2252.82        81.21 o
   2   2   6       8350.68       8503.33       256.21 o
   3   2   6       5649.52       5847.53       171.56 o
   4   2   6       2173.28       2055.00        81.47 o
   5   2   6        677.77        648.94        55.00 o
   6   2   6        417.92        427.80        39.43 o
   7   2   6       1517.08       1527.60       130.23 o
   8   2   6       1853.16       1925.08        94.51 o
   9   2   6        372.27        366.26        87.18 o
  10   2   6         94.02        107.85        46.16 o
 -10   3   6         59.65        108.12       110.21 o
  -9   3   6        588.88        720.59       122.67 o
  -8   3   6       1909.75       1986.10       140.55 o
  -7   3   6       2609.13       2618.33       104.93 o
  -6   3   6        756.82        749.12        41.09 o
  -5   3   6        384.81        366.64        26.23 o
  -4   3   6        658.50        680.41        36.25 o
  -3   3   6       3615.09       3434.25       103.99 o
  -2   3   6       5636.39       5976.45       159.41 o
  -1   3   6       4701.08       4829.81       160.57 o
   0   3   6       3431.76       3530.99       114.75 o
   1   3   6       5377.27       5538.74       188.41 o
   2   3   6       5072.88       5390.31       159.88 o
   3   3   6       3757.13       3792.72       121.38 o
   4   3   6        878.57        859.37        44.81 o
   5   3   6        187.08        178.26        34.78 o
   6   3   6        821.79        826.42        54.57 o
   7   3   6       2563.34       2536.88       157.73 o
   8   3   6       1928.57       1992.02       177.13 o
   9   3   6        602.39        578.81       127.40 o
  10   3   6         36.44         67.36        75.83 o
 -10   4   6         39.97        114.32       124.64 o
  -9   4   6        678.37        831.23        90.28 o
  -8   4   6       2500.32       2665.97       121.76 o
  -7   4   6       2324.80       2376.35       104.40 o
  -6   4   6        533.94        499.93        33.48 o
  -5   4   6         97.04         96.33        20.84 o
  -4   4   6        430.63        416.34        27.56 o
  -3   4   6        880.37        897.61        39.95 o
  -2   4   6       4731.20       4765.39       132.24 o
  -1   4   6       6908.83       6846.31       195.84 o
   0   4   6       4045.38       3972.60       145.35 o
   1   4   6       6286.41       6495.48       257.97 o
   2   4   6       5006.08       5278.86       184.26 o
   3   4   6        943.56        964.18        59.18 o
   4   4   6        246.98        217.70        36.25 o
   5   4   6        221.25        234.95        30.39 o
   6   4   6        614.63        589.72        65.05 o
   7   4   6       2212.16       2211.80       514.20 o
   8   4   6       2479.75       2412.81       439.91 o
   9   4   6        731.27        549.50        83.50 o
  10   4   6         32.32         53.10        74.60 o
 -10   5   6         68.15        153.38        93.02 o
  -9   5   6        811.84       1149.55       240.37 o
  -8   5   6       1649.07       1837.87       133.34 o
  -7   5   6       2085.86       2204.60       111.41 o
  -6   5   6       1069.70       1117.62        51.58 o
  -5   5   6         50.74         44.43        20.29 o
  -4   5   6        616.38        581.86        34.19 o
  -3   5   6       1900.08       1865.16        67.58 o
  -2   5   6       3149.34       3020.64       105.23 o
  -1   5   6       3917.09       3835.59       167.28 o
   0   5   6       2650.19       2793.33       105.75 o
   1   5   6       4015.46       4141.33       148.57 o
   2   5   6       3084.76       3260.81       272.50 o
   3   5   6       1632.51       1651.44        91.77 o
   4   5   6        916.45        451.88        63.24 o
   5   5   6         44.23         41.42        26.51 o
   6   5   6        840.07        820.95       150.42 o
   7   5   6       2253.98       2248.46       405.83 o
   8   5   6       1688.70       1603.99       289.18 o
   9   5   6        708.25        772.28       116.35 o
  -9   6   6        648.31        806.54       109.29 o
  -8   6   6       1128.00       1377.78        84.46 o
  -7   6   6       1287.44       1349.22        82.74 o
  -6   6   6       1053.14       1083.98        58.60 o
  -5   6   6        479.46        442.03        30.82 o
  -4   6   6       1196.37       1170.06        50.35 o
  -3   6   6       1982.10       1950.55        88.16 o
  -2   6   6       2662.34       2506.58       126.69 o
  -1   6   6       1781.69       1758.87        83.87 o
   0   6   6       1633.13       1669.81        80.84 o
   1   6   6       1709.70       1662.15        82.31 o
   2   6   6       2388.34       2357.96       108.04 o
   3   6   6       2397.41       2212.16       317.50 o
   4   6   6        964.69        854.87       105.01 o
   5   6   6        391.93        408.37        82.58 o
   6   6   6       1325.51       1119.88       105.60 o
   7   6   6       1102.83       1189.92       280.28 o
   8   6   6       1100.04       1123.94       176.21 o
   9   6   6        783.77        799.79       174.37 o
  -9   7   6        473.74        734.13       112.97 o
  -8   7   6        254.53        354.82        47.05 o
  -7   7   6        618.83        809.38        65.38 o
  -6   7   6       1557.59       1595.19        75.72 o
  -5   7   6        875.83        927.78        53.19 o
  -4   7   6       1960.25       2019.81        86.82 o
  -3   7   6       2582.81       2403.24       156.23 o
  -2   7   6       1251.24       1226.55        63.92 o
  -1   7   6        812.49        782.95        61.17 o
   0   7   6        550.37        472.76        66.92 o
   1   7   6        841.73        789.56        81.66 o
   2   7   6       1333.34       1393.71       116.04 o
   3   7   6       2282.78       2010.72       302.99 o
   4   7   6       2212.79       2033.94       112.13 o
   5   7   6        987.49        936.30        87.18 o
   6   7   6       1287.61       1296.59       222.26 o
   7   7   6        755.38        796.31       158.10 o
   8   7   6        293.82        304.77        57.41 o
   9   7   6        383.88        416.02       112.97 o
  -8   8   6        147.42        217.28        44.20 o
  -7   8   6        349.25        446.50        50.84 o
  -6   8   6        666.63        772.15        86.31 o
  -5   8   6       1227.24       1371.54       114.31 o
  -4   8   6       2272.31       2474.66       101.49 o
  -3   8   6       2295.21       2210.69       105.12 o
  -2   8   6       1064.41       1151.15        71.23 o
  -1   8   6        358.65        384.34        57.10 o
   0   8   6        226.77        163.32        47.89 o
   1   8   6        251.96        254.80        53.42 o
   2   8   6       1123.31       1137.68       110.51 o
   3   8   6       2498.07       2437.39       179.59 o
   4   8   6       2089.54       2190.09       192.79 o
   5   8   6       1198.06       1059.71        93.32 o
   6   8   6        817.53        732.46        79.82 o
   7   8   6        248.17        205.68        49.73 o
   8   8   6        113.91         77.89        39.98 o
  -8   9   6         48.30        113.17        42.01 o
  -7   9   6         53.75        108.80        48.94 o
  -6   9   6        520.09        730.78       118.57 o
  -5   9   6       1090.19       1288.11       109.11 o
  -4   9   6       1648.44       1648.18       126.29 o
  -3   9   6       1406.40       1535.71        94.58 o
  -2   9   6        781.02        782.78        77.67 o
  -1   9   6        440.09        466.26        37.71 o
   0   9   6        136.97        107.44        50.35 o
   1   9   6        599.43        580.81        81.66 o
   2   9   6        637.28        612.13        87.80 o
   3   9   6       1396.80       1440.00       194.32 o
   4   9   6       1779.36       1644.96       105.30 o
   5   9   6       1049.97        964.55        87.80 o
   6   9   6        427.28        413.20        54.64 o
   7   9   6         78.90         85.96        44.21 o
   8   9   6         83.23         11.05        47.28 o
  -7  10   6         93.28        172.12        87.75 o
  -6  10   6        294.30        392.81        87.23 o
  -5  10   6        651.00        786.13        76.73 o
  -4  10   6       1060.39       1184.93        97.62 o
  -3  10   6        460.82        452.82        47.94 o
  -2  10   6        649.59        721.91        56.20 o
  -1  10   6       1169.83       1154.54        72.70 o
   0  10   6        498.16        539.38        41.91 o
   1  10   6        920.10        900.74        59.40 o
   2  10   6        821.54        819.96        55.87 o
   3  10   6        456.24        377.03        62.62 o
   4  10   6       1019.03       1018.32        75.21 o
   5  10   6        701.29        586.95        65.69 o
   6  10   6        287.28        218.57        45.43 o
   7  10   6         69.21         27.01        43.59 o
  -6  11   6        216.42        468.87       173.18 o
  -5  11   6        618.30        656.49        58.76 o
  -4  11   6        373.44        361.60        46.92 o
  -3  11   6        189.67        229.53        54.64 o
  -2  11   6        700.72        706.05        58.23 o
  -1  11   6        829.53        856.22        60.28 o
   0  11   6        884.24        895.66        61.44 o
   1  11   6       1003.69       1062.54        68.89 o
   2  11   6        564.31        566.42        47.58 o
   3  11   6        209.69        190.81        31.25 o
   4  11   6        429.91        376.36        46.66 o
   5  11   6        579.92        502.84        62.01 o
   6  11   6        219.34        184.19        45.43 o
  -5  12   6        209.67        297.16        68.15 o
  -4  12   6        226.97        305.32        54.34 o
  -3  12   6         83.73         62.89        62.01 o
  -2  12   6        277.32        292.93        38.01 o
  -1  12   6        840.92        812.02        60.61 o
   0  12   6        949.55       1119.79        74.20 o
   1  12   6        748.38        838.98        61.83 o
   2  12   6        348.50        350.78        51.88 o
   3  12   6         74.10          8.75        42.06 o
   4  12   6        185.89        151.04        39.29 o
   5  12   6        241.22        194.63        44.82 o
  -4  13   6         85.33        111.38        67.23 o
  -3  13   6         39.47        -13.84        84.11 o
  -2  13   6        194.35        180.22        50.04 o
  -1  13   6        510.64        626.46        56.00 o
   0  13   6        742.43        750.90        61.10 o
   1  13   6        522.47        671.07       101.92 o
   2  13   6        154.98          8.60        77.97 o
  -2  14   6         60.88         -6.14        69.99 o
  -1  14   6        251.05        150.42        74.90 o
   0  14   6        600.42        760.71       110.51 o
   1   0   7        113.07        121.40        35.16 o
   2   0   7        444.46        354.13        45.05 o
   3   0   7        406.00        476.39        39.33 o
   4   0   7        872.96        839.42        55.83 o
   5   0   7          5.08         17.61        29.00 o
   6   0   7       3439.23       3365.65       149.85 o
   7   0   7          1.22        -10.76        26.92 o
   8   0   7         66.47         48.84        28.90 o
   9   0   7        258.69        329.23        92.07 o
  -9   1   7        576.30        703.97       130.33 o
  -8   1   7        321.46        335.82        36.12 o
  -7   1   7       1072.30       1058.49        58.41 o
  -6   1   7         23.93         25.83        26.39 o
  -5   1   7        220.74        215.67        33.25 o
  -4   1   7        537.30        571.45        45.12 o
  -3   1   7       1528.85       1523.09        77.32 o
  -2   1   7        226.66        256.80        42.83 o
  -1   1   7        160.24        177.60        44.21 o
   0   1   7         68.49         75.80        33.98 o
   1   1   7        140.47        150.37        37.76 o
   2   1   7        205.48        207.05        40.98 o
   3   1   7       1522.29       1489.75        74.60 o
   4   1   7        637.30        672.72        47.61 o
   5   1   7        251.54        225.95        34.57 o
   6   1   7         19.28         -1.91        30.10 o
   7   1   7       1046.31        980.79        67.06 o
   8   1   7        273.88        243.62        33.09 o
   9   1   7        570.42        681.29        88.37 o
  -9   2   7        194.93        217.03        45.51 o
  -8   2   7         55.39         41.22        30.00 o
  -7   2   7        332.67        318.20        34.93 o
  -6   2   7        795.24        820.35        49.61 o
  -5   2   7        630.04        708.81        44.78 o
  -4   2   7       1010.30        989.26        50.52 o
  -3   2   7        121.66        117.36        27.62 o
  -2   2   7        485.21        453.78        50.27 o
  -1   2   7        201.82        205.66        42.05 o
   0   2   7         46.73         38.26        33.18 o
   1   2   7        245.15        248.42        42.54 o
   2   2   7        493.88        547.12        56.12 o
   3   2   7        168.31        165.45        24.83 o
   4   2   7        996.30        974.20        59.57 o
   5   2   7        733.30        795.68        56.66 o
   6   2   7        758.85        746.69        57.76 o
   7   2   7        268.52        251.46        38.87 o
   8   2   7         47.19         88.01        34.62 o
   9   2   7        162.50        175.58        40.66 o
  -9   3   7         85.14        119.20        80.05 o
  -8   3   7        618.66        640.30        57.20 o
  -7   3   7        146.48        116.51        30.59 o
  -6   3   7        166.32        127.91        29.01 o
  -5   3   7        284.08        266.96        30.15 o
  -4   3   7        691.20        669.09        41.59 o
  -3   3   7         34.60         32.09        19.78 o
  -2   3   7        314.16        321.39        31.86 o
  -1   3   7       2693.01       2752.68       150.52 o
   0   3   7          3.71        -10.19        40.21 o
   1   3   7       2548.84       2439.45       215.81 o
   2   3   7        323.71        328.53        61.40 o
   3   3   7         52.14         56.29        22.82 o
   4   3   7        749.88        742.28        53.69 o
   5   3   7        285.74        285.95        36.32 o
   6   3   7        183.80        189.00        37.22 o
   7   3   7        143.33        150.93        37.19 o
   8   3   7        543.76        596.46        50.15 o
   9   3   7         95.14         79.98       138.14 o
  -9   4   7         46.83        195.86        97.01 o
  -8   4   7          2.85        -20.52        38.00 o
  -7   4   7        442.61        441.80        39.02 o
  -6   4   7         41.98         30.87        27.04 o
  -5   4   7        974.97        957.38        53.83 o
  -4   4   7        461.94        444.83        34.73 o
  -3   4   7         68.23         77.77        21.68 o
  -2   4   7       3076.56       3090.70       134.35 o
  -1   4   7        188.17        186.09        40.54 o
   0   4   7          3.12         19.79        41.44 o
   1   4   7        174.95        170.26        41.00 o
   2   4   7       2971.66       3225.99       302.99 o
   3   4   7         59.06         74.01        40.09 o
   4   4   7        501.44        516.27        57.00 o
   5   4   7       1049.37       1018.49        81.16 o
   6   4   7         40.41         20.12        32.57 o
   7   4   7        392.19        399.11        43.82 o
   8   4   7          5.45         36.12        40.38 o
  -8   5   7        177.99        235.26        44.56 o
  -7   5   7         12.00         30.17        29.97 o
  -6   5   7        190.77        200.43        31.80 o
  -5   5   7        374.65        423.32        36.49 o
  -4   5   7        130.62        136.34        26.09 o
  -3   5   7        184.37        198.25        29.46 o
  -2   5   7        445.18        423.18        44.32 o
  -1   5   7       1699.99       1629.40       102.41 o
   0   5   7        829.15        816.20        68.88 o
   1   5   7       1721.67       1694.23       104.81 o
   2   5   7        465.94        475.57        62.93 o
   3   5   7        146.80        165.86        41.43 o
   4   5   7         95.52         98.55        24.29 o
   5   5   7        414.13        455.99        55.33 o
   6   5   7        214.13        222.97        37.60 o
   7   5   7         10.70         37.74        41.07 o
   8   5   7        140.02        220.84        46.83 o
  -8   6   7         23.16         84.02        41.56 o
  -7   6   7         53.31         79.34        38.90 o
  -6   6   7         39.26         72.26        36.08 o
  -5   6   7        237.91        262.39        32.74 o
  -4   6   7        132.18        145.52        32.61 o
  -3   6   7       1115.53       1072.05       122.99 o
  -2   6   7        342.51        342.29        48.15 o
  -1   6   7        592.99        505.87        52.92 o
   0   6   7        519.03        522.42        76.44 o
   1   6   7        637.87        651.44        62.83 o
   2   6   7        325.12        340.99        48.60 o
   3   6   7       1028.82       1041.32        80.24 o
   4   6   7        161.71        166.79        44.58 o
   5   6   7        249.57        173.77        72.76 o
   6   6   7         46.90          7.49        65.69 o
   7   6   7         47.25         94.20        40.10 o
   8   6   7         25.04         98.60        67.54 o
  -7   7   7        120.88        157.61        42.98 o
  -6   7   7        174.72        266.85        62.03 o
  -5   7   7         46.00         93.78        36.24 o
  -4   7   7        243.20        342.39        39.60 o
  -3   7   7        124.30        109.62        27.99 o
  -2   7   7        556.37        501.95        54.81 o
  -1   7   7        175.17        159.69        42.05 o
   0   7   7       3114.95       3039.13       166.17 o
   1   7   7        140.02        169.87        44.09 o
   2   7   7        483.11        477.05        82.89 o
   3   7   7        156.73        204.45        67.54 o
   4   7   7        215.79        199.54        69.99 o
   5   7   7         49.23        -27.72        34.08 o
   6   7   7        204.67        170.42        39.63 o
   7   7   7        109.30        135.02        40.66 o
  -7   8   7          8.10         71.18        64.10 o
  -6   8   7        229.88        372.63        64.96 o
  -5   8   7        163.43        281.17        60.05 o
  -4   8   7          4.05         21.25        35.48 o
  -3   8   7        950.14        875.32       110.82 o
  -2   8   7        356.79        256.64        68.15 o
  -1   8   7        525.39        361.63        73.06 o
   0   8   7        197.59        228.40        67.54 o
   1   8   7        512.21        415.04        78.59 o
   2   8   7        393.84        391.71        79.20 o
   3   8   7        898.04       1052.34       120.95 o
   4   8   7          4.32          1.84        64.47 o
   5   8   7        188.01        205.07        76.75 o
   6   8   7        213.22        185.70        38.38 o
   7   8   7          3.80         76.32        38.37 o
  -6   9   7         90.02        201.69       108.61 o
  -5   9   7        195.25        307.06        63.98 o
  -4   9   7         18.30         55.30        36.22 o
  -3   9   7         51.43        105.68        29.91 o
  -2   9   7        236.47        175.60        63.24 o
  -1   9   7        199.94        167.61        66.31 o
   0   9   7        675.84        512.05        84.11 o
   1   9   7        256.83        289.18        71.83 o
   4   9   7         29.81        -23.94        58.94 o
   5   9   7        176.49        187.87        75.52 o
   6   9   7        110.92        108.06        68.76 o
  -5  10   7        352.52        420.93        54.43 o
  -4  10   7        144.04        230.91        41.17 o
  -3  10   7         56.07        141.21        67.54 o
  -2  10   7        104.33        222.26        67.54 o
  -1  10   7         29.51         56.49        58.33 o
  -4  11   7        234.78        343.21        82.89 o
   0   0   8      15215.95      16279.39      1099.00 o
   1   0   8         23.43         19.22        42.25 o
   2   0   8        612.49        651.62        65.95 o
   3   0   8         14.85         14.08        39.07 o
   4   0   8        476.98        448.00        43.44 o
   5   0   8         60.24         31.13        34.18 o
   6   0   8       2305.67       2357.57       115.79 o
   7   0   8          1.09        -11.31        29.58 o
  -7   1   8        750.87        768.72        51.45 o
  -6   1   8         49.34         62.34        29.77 o
  -5   1   8       2603.89       2558.58       104.10 o
  -4   1   8         31.72         10.09        30.92 o
  -3   1   8         49.49         24.09        41.95 o
  -2   1   8        419.93        379.88        52.25 o
  -1   1   8       6484.25       6778.09       337.72 o
   0   1   8        102.30         80.20        46.66 o
   1   1   8       6508.98       6710.02       334.58 o
   2   1   8        404.12        423.39        54.68 o
   3   1   8         18.98         -0.45        40.07 o
   4   1   8         34.89          8.02        28.06 o
   5   1   8       2576.90       2698.97       126.36 o
   6   1   8         63.62         82.14        36.65 o
   7   1   8        765.93        751.47        57.43 o
  -7   2   8         22.40         41.81        30.37 o
  -6   2   8       2010.57       1995.02        88.47 o
  -5   2   8        314.77        331.48        34.84 o
  -4   2   8       1820.08       1797.14        78.39 o
  -3   2   8        166.78        165.30        46.06 o
  -2   2   8        762.47        782.19        69.86 o
  -1   2   8        910.46        865.15        75.98 o
   0   2   8       6938.17       6907.98       344.06 o
   1   2   8        879.16        839.91        74.41 o
   2   2   8        789.08        793.99        72.69 o
   3   2   8        163.03        200.66        47.61 o
   4   2   8       1774.05       1896.25        94.26 o
   5   2   8        333.43        401.41        41.21 o
   6   2   8       2033.14       2167.60       108.41 o
   7   2   8         28.24         20.08        36.16 o
  -7   3   8        109.34        110.62        33.04 o
  -6   3   8         24.99         34.33        31.05 o
  -5   3   8       4388.11       4399.33       165.28 o
  -4   3   8        206.23        228.34        47.94 o
  -3   3   8       1360.85       1366.22        74.31 o
  -2   3   8       1196.08       1200.67        66.23 o
  -1   3   8       1858.25       1845.11        89.42 o
   0   3   8         94.92         98.40        52.80 o
   1   3   8       1924.47       1915.42       168.53 o
   2   3   8       1172.47       1189.19       130.78 o
   3   3   8       1336.68       1403.10       101.99 o
   4   3   8        226.08        237.16        31.27 o
   5   3   8       4386.53       4762.44       209.14 o
   6   3   8         27.30         60.76        35.29 o
   7   3   8        129.35        132.66        38.99 o
  -7   4   8         93.24         90.43        33.37 o
  -6   4   8       1294.91       1312.00        69.93 o
  -5   4   8         69.00        111.11        30.84 o
  -4   4   8       4257.12       3959.24       171.34 o
  -3   4   8         16.04         59.46        27.79 o
  -2   4   8        896.60        896.68        55.34 o
  -1   4   8        794.57        753.77        70.09 o
   0   4   8       1255.77       1213.13        91.96 o
   1   4   8        783.41        766.66        73.94 o
   2   4   8        969.26       1017.18       122.79 o
   3   4   8         20.68         50.33        43.50 o
   4   4   8       4181.25       4670.35       472.76 o
   5   4   8         73.19        105.36        48.62 o
   6   4   8       1305.56       1424.11        83.00 o
   7   4   8         92.53        101.85        38.64 o
  -7   5   8        114.72        174.94        46.84 o
  -6   5   8        396.93        426.10        40.82 o
  -5   5   8       2905.81       3006.35       120.14 o
  -4   5   8        310.80        447.01       102.47 o
  -3   5   8       1906.30       1880.85        93.83 o
  -2   5   8         49.80         52.23        39.97 o
  -1   5   8        999.14        901.79        77.19 o
   0   5   8          9.59         25.01        42.48 o
   1   5   8       1093.60       1097.00        86.88 o
   2   5   8         43.37         51.27        41.85 o
   3   5   8       1898.69       2031.62       295.32 o
   4   5   8        316.98        426.69        58.92 o
   5   5   8       2888.21       3219.76       325.40 o
   6   5   8        382.70        521.56        66.21 o
   7   5   8        126.13        206.29        74.90 o
  -6   6   8        870.10       1025.25        62.01 o
  -5   6   8         89.17        191.34        41.14 o
  -4   6   8       1716.51       1876.16       248.44 o
  -3   6   8        393.53        357.53        53.10 o
  -2   6   8        967.32        869.26        73.94 o
  -1   6   8         44.92         65.01        40.85 o
   0   6   8       1839.35       1770.06       113.80 o
   1   6   8         38.60         83.51        42.93 o
   2   6   8       1019.58       1029.83        85.58 o
   3   6   8        407.31        489.74        59.97 o
   4   6   8       1676.13       1872.95       161.78 o
   5   6   8         86.59        154.11        73.06 o
   6   6   8        903.96       1097.16       130.78 o
  -5   7   8        736.70        979.58       165.48 o
  -4   7   8        237.71        252.96        74.29 o
  -3   7   8        619.73        518.74        86.88 o
  -2   7   8         39.52         42.33        40.91 o
  -1   7   8       1833.22       1752.87       111.74 o
   0   7   8          0.04         61.33        41.69 o
   1   7   8       1873.76       1853.37       116.75 o
   2   7   8         40.71         71.17        44.75 o
   3   7   8        593.45        694.40       103.76 o
   4   7   8        248.40        300.23        77.97 o
   5   7   8        735.30        897.62       117.27 o
  -5   8   8         61.72        114.20        69.38 o
  -4   8   8        236.82        251.11        77.97 o
  -3   8   8        216.05        115.43        69.38 o
  -2   8   8       1032.58        713.43       101.92 o
  -1   8   8         52.38        101.92        65.08 o
   0   8   8       2258.02       2239.14       198.31 o
   1   8   8         48.72        194.01        74.29 o
   2   8   8       1044.99       1026.56       125.25 o
   3   8   8        219.54        291.64        81.66 o
   4   8   8        197.69        282.43        81.04 o
   5   8   8         63.29         47.28        69.38 o
  -4   9   8         79.67         83.50        69.99 o
  -3   9   8        343.10        255.41        77.36 o
  -2   9   8         91.94         57.10        63.85 o
  -1   9   8       1408.52       1226.71       135.07 o
   0   9   8          2.30        142.44        70.61 o
   1   9   8       1435.81       1374.68       143.67 o
   2   9   8         87.02         94.55        71.22 o
   3   9   8        308.61        248.04        81.04 o
   4   9   8         79.83        138.14        73.06 o
  -2  10   8        669.17        513.28        92.10 o
  -1  10   8        380.80        399.69        85.96 o
   0  10   8        764.84        592.48        95.78 o
   1  10   8        381.09        367.15        81.04 o
   2  10   8        670.20        620.72        97.01 o
   1   0   9         30.83          3.53        46.43 o
   2   0   9         35.64         36.65        49.10 o
   3   0   9        229.40        248.94        57.86 o
   4   0   9        190.15        237.44        55.96 o
   5   0   9          0.96        -20.52        48.65 o
  -5   1   9        110.91         74.04        36.56 o
  -4   1   9        446.22        480.29        66.75 o
  -3   1   9        255.17        205.96        55.44 o
  -2   1   9         28.69         22.23        47.64 o
  -1   1   9         63.30         50.49        48.14 o
   0   1   9        127.43         56.66        46.41 o
   1   1   9         62.18         28.60        46.88 o
   2   1   9         32.58         45.24        49.03 o
   3   1   9        236.29        262.12        56.55 o
   4   1   9        435.11        452.41        63.47 o
   5   1   9        107.93        158.41        54.02 o
  -5   2   9        308.21        254.33        41.28 o
  -4   2   9        211.45        211.68        38.01 o
  -3   2   9        170.18        123.29        46.86 o
  -2   2   9        101.18        107.74        50.22 o
  -1   2   9        318.89        330.31        57.90 o
   0   2   9         16.79        -38.08        44.42 o
   1   2   9        335.70        295.69        55.57 o
   2   2   9        101.48         97.31        50.36 o
   3   2   9        159.02        110.81        52.92 o
   4   2   9        196.07        232.57        56.62 o
   5   2   9        263.55        278.68        58.17 o
  -5   3   9        136.30        121.85        50.34 o
  -4   3   9        420.19        454.54        45.96 o
  -3   3   9          0.84        -28.76        45.18 o
  -2   3   9        120.57        131.91        50.74 o
  -1   3   9        570.70        548.03        66.32 o
   0   3   9        139.21        122.60        50.00 o
   1   3   9        581.13        609.05        68.77 o
   2   3   9        135.62        145.47        53.14 o
   3   3   9          0.55        -27.02        47.32 o
   4   3   9        393.27        423.24        64.01 o
   5   3   9        124.22        159.41        54.42 o
  -4   4   9        136.45         93.50        48.38 o
  -3   4   9         86.37         92.30        46.91 o
  -2   4   9        701.31        717.71        98.54 o
  -1   4   9        134.15         98.59        51.57 o
   0   4   9         27.46         -2.21        47.11 o
   1   4   9        150.73        175.92        51.61 o
   2   4   9        710.18        875.48        84.73 o
   3   4   9         99.02         66.28        53.38 o
   4   4   9        127.54        109.29        51.14 o
  -4   5   9        181.48        119.06        60.78 o
  -3   5   9        106.91         56.12        46.79 o
  -2   5   9        224.53        236.50        59.86 o
  -1   5   9        360.74        337.14        57.62 o
   0   5   9        340.13        349.46        57.33 o
   1   5   9        366.77        433.80        63.45 o
   2   5   9        240.11        259.77        55.14 o
   3   5   9        117.36         97.59        52.97 o
   4   5   9        175.79        198.77        54.63 o
  -3   6   9        536.26        504.90        71.53 o
  -2   6   9        149.98         94.99        47.20 o
  -1   6   9        185.47        170.74        49.68 o
   0   6   9        297.63        271.57        53.58 o
   1   6   9        189.64        154.76        50.88 o
   2   6   9        158.89        132.85        52.76 o
   3   6   9        560.47        601.33        70.93 o
  -2   7   9        214.52        217.35        71.83 o
  -1   7   9         82.26        120.82        47.79 o
   0   7   9        623.12        591.52        69.41 o
   1   7   9         74.10        155.11        52.16 o
   2   7   9        231.07        232.08        72.45 o
                                                
